# Supplementary material for: Revisiting operons: an analysis of the landscape of transcriptional units in E. coli
Source: BMC Bioinformatics. 2015 Nov 4;16:356. doi: 10.1186/s12859-015-0805-8 (PMC4634151; doi:10.1186/s12859-015-0805-8)
Supplement: Additional file 1: — The identified TUCs and their properties and characteristics. (XLSX 258 kb) [file 12859_2015_805_MOESM1_ESM.xlsx]

## Sheet: tuc_characteristics
TUC	Directon	StrandDirection	TUInTUC	NumberofTUInTUC	GenesInTUC	NumberofGenesinTUC	StrandUnspecificEndingBoundaryGenePair	FunctionalRelatednessOfStrandUnspecificEndingBoundary	ConservationOfStrandUnspecificEndingBoundary	StrandSpecificEndingBoundaryGenePair	FunctionalRelatednessOfStrandSpecificEndingBoundary	ConservationOfStrandSpecificEndingBoundary	EachGeneTerminators	NumberOfEachGeneTerminators	TUCTerminators	NumberOfTUCTerminators	HasSupercoil	LocationofTUCInDirecton
1	1	+	1;2	2	b0001;b0002;b0003;b0004	4	b0004|b0005	NA	6	b0004|b0005	NA	6	T1|||T2	1|0|0|1	T2	1	1	B
2	1	+	3	1	b0005	1	b0005|b0006	NA	6	b0005|b0008	NA	NA	T3	1	T3	1	NA	C
3	2	-	4	1	b0006	1	b0006|b0007	NA	6	b4401|b0006	NA	NA		0		0	1	C
4	2	-	5	1	b0007	1	b0007|b0008	0.417519	6	b0006|b0007	NA	6		0		0	NA	B
5	3	+	9;8;10;7;6	5	b0008;b0009	2	b0009|b0010	NA	6	b0009|b0014	0.27744	NA	T4|	1|0	T4	1	NA	A
6	4	-	11	1	b0010	1	b0010|b0011	NA	6	b0007|b0010	NA	NA	T5	1	T5	1	1	C
7	4	-	13;12;15;14	4	b0011;b0013	2	b0013|b0014	NA	6	b0010|b0011	NA	6	|	0|0		0	NA	B
8	5	+	4144;4143;16	3	b0014;b0015	2	b0015|b0016	-3.41398	6	b0015|b0016	-3.41398	6	T6|	1|0	T6	1	1	B
9	5	+	17	1	b0016	1	b0016|b4412	NA	NA	b0016|b4413	NA	NA		0		0	NA	C
10	6	-	18	1	b0018;b4412	2	b0018|b4413	NA	NA	b0013|b4412	NA	NA	|T7	0|1		0	NA	A
11	7	+	3987	1	b4413	1	b4413|b0019	NA	NA	b4413|b0019	NA	NA		0		0	1	B
12	7	+	19;20	2	b0019;b0020	2	b0020|b0021	-2.18457	6	b0020|b0024	NA	NA	T8|	1|0	T8	1	NA	C
13	8	-	21	1	b0021;b0022	2	b0022|b0023	-2.67009	6	b0018|b0021	NA	NA	|	0|0		0	1	C
14	8	-	22	1	b0023	1	b0023|b0024	NA	6	b0022|b0023	-2.67009	6	T9	1	T9	1	NA	B
15	9	+	24;25;26;27;23;32;31;30;28;29	10	b0024;b0025;b0026;b0027;b0028;b0029;b0030	7	b0030|b0031	-0.057121	6	b0030|b0031	-0.057121	6	|||T10||T11|	0|0|0|1|0|1|0		0	1	B
16	9	+	33	1	b0031	1	b0031|b0032	4.7643	6	b0031|b0032	4.7643	6		0		0	1	D
17	9	+	35;34	2	b0032;b0033	2	b0033|b0034	NA	6	b0033|b0034	NA	6	|T12	0|1	T12	1	1	D
18	9	+	36	1	b0034	1	b0034|b0035	NA	0	b0034|b0041	NA	NA	T13	1	T13	1	NA	C
19	10	-	39;38;42;37;43;40;41	7	b0035;b0036;b0037;b0038;b0039;b0040	6	b0040|b0041	NA	6	b0023|b0035	NA	NA	|||||	0|0|0|0|0|0		0	NA	A
20	11	+	46;47;44;45;48	5	b0041;b0042;b0043;b0044;b0045	5	b0045|b0046	0.381954	6	b0045|b0046	0.381954	6	||||	0|0|0|0|0		0	1	B
21	11	+	49	1	b0046;b0047	2	b0047|b0048	0.060304	6	b0047|b0048	0.060304	6	|	0|0		0	1	D
22	11	+	50	1	b0048	1	b0048|b0049	NA	6	b0048|b0055	0.762006	NA	T14;T15	2	T14;T15	2	NA	C
23	12	-	59;58;55;54;57;56;51;53;52;60;61	11	b0049;b0050;b0051;b0052;b0053;b0054	6	b0054|b0055	0.277969	6	b0040|b0049	NA	NA	|||||	0|0|0|0|0|0		0	NA	A
24	13	+	62	1	b0055	1	b0055|b0058	0.661629	6	b0055|b0064	0.371271	NA	T16;T18	2	T16;T18	2	NA	A
25	14	-	63;64	2	b0058;b0059	2	b0059|b0060	0.709337	6	b0054|b0058	0.419688	NA	T17;T19|	2|0	T17;T19	2	1	C
26	14	-	65	1	b0060	1	b0060|b0061	0.485856	6	b0059|b0060	0.709337	6		0		0	1	D
27	14	-	66;67	2	b0061;b0062;b0063	3	b0063|b0064	4.13225	6	b0060|b0061	0.485856	6	T20||	1|0|0	T20	1	NA	B
28	15	+	68;69;72;71;70	5	b0064;b0065	2	b0065|b0066	NA	6	b0065|b4577	NA	NA	|	0|0		0	NA	A
29	16	-	73;4150;74;4149	4	b0066;b0067;b0068;b0069	4	b0069|b4577	NA	NA	b0063|b0066	-0.10581	NA	|||	0|0|0|0		0	NA	A
30	17	+	75;4112	2	b4577;b4662;b0070	3	b4662|b0071	NA	NA	b4662|b0076	NA	NA	|T21|	0|1|0		0	NA	A
32	18	-	77;76	2	b0071;b0072;b0073;b0074;b0075	5	b0075|b0076	NA	6	b0069|b0071	0.858308	NA	T22||||T23	1|0|0|0|1	T22	1	NA	A
33	19	+	78	1	b0076	1	b0076|b0077	NA	0	b0076|b0077	NA	0	T25;T24	2	T25;T24	2	1	B
34	19	+	79	1	b0077;b0078	2	b0078|b0080	1.061	6	b0078|b0080	1.061	6	|T26	0|1	T26	1	1	D
35	19	+	80	1	b0080	1	b0080|b0081	NA	6	b0080|b0081	NA	6		0		0	1	D
36	19	+	81;82;88;89;83;91;90;92;86;87;84;85	12	b0081;b0082;b0083;b0084;b0085;b0086;b0087;b0088;b0089;b0090;b0091;b0092;b0093;b0094;b0095;b0096	16	b0096|b0097	NA	6	b0096|b0097	NA	6	|||||||||||||||T27	0|0|0|0|0|0|0|0|0|0|0|0|0|0|0|1	T27	1	1	D
37	19	+	93;95;94	3	b0097;b0098;b0099	3	b0099|b0101	NA	6	b0099|b0104	0.56955	NA	|T28|T29	0|1|1	T29	1	NA	C
38	20	-	98;97;96	3	b0101;b0102;b0103	3	b0103|b0104	0.923889	6	b0075|b0101	NA	NA	T30||	1|0|0	T30	1	NA	A
39	21	+	99	1	b0104	1	b0104|b0106	0.441826	6	b0104|b0110	0.708449	NA	T31	1	T31	1	NA	A
40	22	-	102;100;101	3	b0106;b0107;b0108	3	b0108|b0109	-0.324034	6	b0103|b0106	0.875336	NA	||	0|0|0		0	1	C
41	22	-	103	1	b0109	1	b0109|b0110	1.43239	6	b0108|b0109	-0.324034	6		0		0	NA	B
42	23	+	104	1	b0110;b0111	2	b0111|b0112	NA	6	b0111|b0113	NA	NA	|	0|0		0	NA	A
43	24	-	105	1	b0112	1	b0112|b0113	0.224667	6	b0109|b0112	0.088602	NA		0		0	NA	A
44	25	+	108;106;107	3	b0113;b0114;b0115;b0116	4	b0116|b0117	NA	6	b0116|b0118	1.5576	NA	||T32|T35	0|0|1|1	T35	1	NA	A
45	26	-	109	1	b0117	1	b0117|b0118	NA	6	b0112|b0117	NA	NA	T34;T33	2	T34;T33	2	NA	A
46	27	+	110	1	b0118	1	b0118|b0119	NA	6	b0118|b0119	NA	6	T36	1	T36	1	1	B
47	27	+	111	1	b0119	1	b0119|b0120	NA	0	b0119|b0123	NA	NA		0		0	NA	C
48	28	-	114;113;112	3	b0120;b0121;b0122	3	b0122|b0123	NA	0	b0117|b0120	NA	NA	T37||T38	1|0|1	T37	1	NA	A
49	29	+	115	1	b0123	1	b0123|b0124	NA	6	b0123|b0125	NA	NA		0		0	NA	A
50	30	-	116	1	b0124	1	b0124|b0125	NA	6	b0122|b0124	NA	NA	T41;T40;T39	3	T41;T40;T39	3	NA	A
51	31	+	117	1	b0125	1	b0125|b0126	NA	0	b0125|b0127	NA	NA	T42	1	T42	1	NA	A
52	32	-	118	1	b0126	1	b0126|b0127	0.89677	6	b0124|b0126	0.149653	NA		0		0	NA	A
53	33	+	120;121;119	3	b0127;b0128;b0129	3	b0129|b0130	0.343176	6	b0129|b0130	0.343176	6	|T43;T44|	0|2|0		0	1	B
54	33	+	122	1	b0130	1	b0130|b0131	2.04765	6	b0130|b0132	0.200701	NA		0		0	NA	C
55	34	-	123	1	b0131	1	b0131|b0132	-0.131625	6	b0126|b0131	1.30135	NA		0		0	NA	A
56	35	+	124	1	b0132	1	b0132|b0133	-0.148171	6	b0132|b0148	NA	NA		0		0	NA	A
57	36	-	125	1	b0133;b0134	2	b0134|b0135	-2.27697	6	b0131|b0133	6.61767	NA	T46;T45|	2|0	T46;T45	2	1	C
58	36	-	133;132;131;130;126;127;128;129	8	b0135;b0136;b0137;b0138;b0139;b0140	6	b0140|b0141	-0.488689	6	b0134|b0135	-2.27697	6	|||||	0|0|0|0|0|0		0	1	D
59	36	-	134	1	b0141	1	b0141|b0142	-2.28406	6	b0140|b0141	-0.488689	6		0		0	1	D
60	36	-	142;140;141;137;136;135;139;138	8	b0142;b0143;b0144;b0145;b0146;b0147	6	b0147|b0148	NA	0	b0141|b0142	-2.28406	6	T48;T47|||||	2|0|0|0|0|0	T48;T47	2	NA	B
61	37	+	143	1	b0148	1	b0148|b0149	NA	6	b0148|b0149	NA	6		0		0	1	B
62	37	+	144	1	b0149	1	b0149|b0150	0.46599	6	b0149|b0150	0.46599	6		0		0	1	D
63	37	+	146;145	2	b0150;b0151;b0152;b0153	4	b0153|b0154	0.513372	6	b0153|b0155	1.94519	NA	T50;T49|||	2|0|0|0	T50;T49	2	NA	C
64	38	-	147	1	b0154	1	b0154|b0155	1.5078	6	b0147|b0154	NA	NA		0		0	NA	A
65	39	+	151;150;152;148;149	5	b0155;b0156	2	b0156|b0157	NA	6	b0156|b0160	NA	NA	|T51;T52	0|2	T51;T52	2	NA	A
66	40	-	153	1	b0157;b0158;b0159	3	b0159|b0160	1.20842	6	b0154|b0157	NA	NA	||	0|0|0		0	NA	A
67	41	+	154	1	b0160	1	b0160|b0161	1.99775	6	b0160|b0161	1.99775	6		0		0	1	B
68	41	+	155;157;156	3	b0161;b0162	2	b0162|b0163	NA	0	b0162|b4414	NA	NA	T53|	1|0	T53	1	NA	C
69	42	-	158	1	b0163	1	b0163|b0164	NA	6	b0159|b0163	NA	NA		0		0	1	C
70	42	-	159	1	b0164	1	b0164|b0166	NA	0	b0163|b0164	NA	6		0		0	1	D
71	42	-	164;165;160;161;162;163	6	b0166;b0167;b0168	3	b0168|b4414	NA	NA	b0164|b0166	NA	0	T54;T55||T56	2|0|1	T54;T55	2	NA	B
72	43	+	3988;166;167;168	4	b4414;b0169;b0170	3	b0170|b0171	3.06904	6	b0170|b0171	3.06904	6	|T57|T58	0|1|1	T58	1	1	B
73	43	+	169	1	b0171	1	b0171|b0172	4.16765	6	b0171|b0172	4.16765	6		0		0	1	D
74	43	+	172;171;170	3	b0172;b0173	2	b0173|b0174	5.46322	6	b0173|b0174	5.46322	6	T59;T61;T63;T62|T64	4|1	T64	1	1	D
75	43	+	184;185;182;183;180;181;186;187;179;178;177;176;175;174;173;188	16	b0174;b0175;b0176;b0177;b0178;b0179;b0180;b0181;b0182;b0183;b0184;b0185	12	b0185|b0186	0.735764	6	b0185|b0186	0.735764	6	|||||T65;T66||||||T67	0|0|0|0|0|2|0|0|0|0|0|1	T67	1	1	D
76	43	+	194;191;190;193;192;189	6	b0186;b0187;b0188	3	b0188|b0189	NA	6	b0188|b0190	NA	NA	|T68|	0|1|0		0	NA	C
77	44	-	195	1	b0189;b4406	2	b4406|b0190	NA	9	b0168|b0189	NA	NA	T69|	1|0	T69	1	NA	A
78	45	+	197;196	2	b0190;b0191;b0192	3	b0192|b0193	NA	6	b0192|b0200	NA	NA	||	0|0|0		0	NA	A
79	46	-	198	1	b0193	1	b0193|b0194	NA	0	b4406|b0193	NA	NA		0		0	1	C
80	46	-	199	1	b0194	1	b0194|b0195	NA	6	b0193|b0194	NA	0	T70	1	T70	1	1	D
81	46	-	200	1	b0195;b0196	2	b0196|b0197	NA	6	b0194|b0195	NA	6	T71|	1|0	T71	1	1	D
82	46	-	201	1	b0197;b0198;b0199	3	b0199|b0200	2.35573	6	b0196|b0197	NA	6	T72;T73;T74||	3|0|0	T72;T73;T74	3	NA	B
83	47	+	202	1	b0200	1	b0200|b0201	NA	NA	b0200|b0201	NA	NA		0		0	1	B
84	47	+	203;205;204;207;206	5	b0201;b0202;b0203;b0204;b0205;b0206	6	b0206|b0207	NA	NA	b0206|b0207	NA	NA	||T75|||T76	0|0|1|0|0|1	T76	1	1	D
85	47	+	208	1	b0207	1	b0207|b0208	1.09111	6	b0207|b0209	NA	NA	T77	1	T77	1	NA	C
86	48	-	209	1	b0208	1	b0208|b0209	NA	6	b0199|b0208	0.440854	NA		0		0	NA	A
87	49	+	210	1	b0209;b0210	2	b0210|b0211	NA	6	b0210|b0213	NA	NA	|T78	0|1	T78	1	NA	A
88	50	-	214;215;212;213;211	5	b0211;b0212	2	b0212|b0213	NA	6	b0208|b0211	0.59166	NA	T79|	1|0	T79	1	NA	A
89	51	+	216	1	b0213	1	b0213|b0214	NA	0	b0213|b0215	NA	NA		0		0	NA	A
90	52	-	217	1	b0214	1	b0214|b0215	4.53936	6	b0212|b0214	NA	NA		0		0	NA	A
91	53	+	218	1	b0215	1	b0215|b0216	NA	NA	b0215|b0216	NA	NA		0		0	1	B
92	53	+	219	1	b0216	1	b0216|b0217	NA	NA	b0216|b0217	NA	NA	T80	1	T80	1	1	D
93	53	+	220	1	b0217	1	b0217|b4586	NA	6	b0217|b0220	NA	NA		0		0	NA	C
94	54	-	4078;221	2	b4586	1	b4586|b0219	NA	4	b0214|b4586	NA	NA	T81	1	T81	1	1	C
95	54	-	222	1	b0219	1	b0219|b0220	NA	6	b4586|b0219	NA	4		0		0	NA	B
96	55	+	223	1	b0220	1	b0220|b0221	NA	6	b0220|b0222	NA	NA	T82	1	T82	1	NA	A
97	56	-	224	1	b0221	1	b0221|b0222	NA	0	b0219|b0221	NA	NA	T83	1	T83	1	NA	A
98	57	+	227;226;225	3	b0222;b0223	2	b0223|b0224	NA	6	b0223|b0227	NA	NA	|	0|0		0	NA	A
99	58	-	228	1	b0224	1	b0224|b0225	NA	6	b0221|b0224	NA	NA		0		0	NA	C
100	58	-	229	1	b0225;b0226	2	b0226|b0227	NA	6	b0224|b0225	NA	6	|	0|0		0	1	B
101	59	+	230;231;232	3	b0227;b0228	2	b0228|b0231	NA	6	b0228|b0231	NA	6	|	0|0		0	1	B
102	59	+	238;234;235;236;237;233	6	b0231;b0232;b0233;b0234	4	b0234|b0237	NA	6	b0234|b0238	NA	NA	|||	0|0|0|0		0	NA	C
103	60	-	239	1	b0237	1	b0237|b0238	1.00668	6	b0226|b0237	NA	NA	T84	1	T84	1	NA	A
104	61	+	240	1	b0238	1	b0238|b0239	NA	6	b0238|b0239	NA	6	T86;T85	2	T86;T85	2	1	B
105	61	+	245;244;241;243;242	5	b0239;b0240	2	b0240|b0241	0.080026	6	b0240|b0242	0.354272	NA	|T87	0|1	T87	1	NA	C
106	62	-	246	1	b0241	1	b0241|b0242	-0.050469	6	b0237|b0241	0.002006	NA		0		0	NA	A
107	63	+	250;247;251;249;248	5	b0242;b0243;b0244	3	b0244|b0245	NA	NA	b0244|b0256	NA	NA	||	0|0|0		0	NA	A
108	64	-	258;259;252;253;256;257;254;255	8	b0245;b0246;b4504;b0247;b0248;b0249;b0250;b0251	8	b0251|b0252	NA	4	b0241|b0245	NA	NA	T90;T89;T88|||||T91|T92|	3|0|0|0|0|1|1|0	T90;T89;T88	3	1	C
109	64	-	260	1	b0252	1	b0252|b0253	NA	0	b0251|b0252	NA	4		0		0	1	D
110	64	-	261	1	b0253	1	b0253|b0254	NA	0	b0252|b0253	NA	0		0		0	1	D
111	64	-	262	1	b0254	1	b0254|b0256	NA	6	b0253|b0254	NA	0	T93	1	T93	1	NA	B
112	65	+	263	1	b0256	1	b0256|b4690	NA	NA	b0256|b4690	NA	NA		0		0	1	B
113	65	+	4137	1	b4690	1	b4690|b0259	NA	NA	b4690|b0260	NA	NA		0		0	NA	C
114	66	-	264	1	b0259	1	b0259|b0260	NA	6	b0254|b0259	NA	NA		0		0	NA	A
115	67	+	265	1	b0260;b0261	2	b0261|b0262	NA	6	b0261|b0268	NA	NA	|	0|0		0	NA	A
116	68	-	268;267;266	3	b0262;b0264;b0265	3	b0265|b0267	NA	6	b0259|b0262	NA	NA	||	0|0|0		0	1	C
117	68	-	270	1	b0267	1	b0267|b0268	-1.02274	NA	b0265|b0267	NA	6		0		0	NA	B
118	69	+	271;272;273;274	4	b0268;b0269;b0270;b0271	4	b0271|b0272	-0.063676	6	b0271|b4629	NA	NA	|T94;T95;T96||	0|3|0|0		0	NA	A
119	70	-	275	1	b0272	1	b0272|b0273	0.308161	6	b0267|b0272	-0.562543	NA		0		0	1	C
120	70	-	276	1	b0273	1	b0273|b0274	NA	6	b0272|b0273	0.308161	6		0		0	1	D
121	70	-	277	1	b0274;b0275	2	b0275|b0277	NA	6	b0273|b0274	NA	6	|	0|0		0	1	D
122	70	-	278	1	b0277	1	b0277|b0278	NA	6	b0275|b0277	NA	6	T97;T98	2	T97;T98	2	1	D
123	70	-	279;280	2	b0278;b0279	2	b0279|b0280	NA	6	b0277|b0278	NA	6	|	0|0		0	1	D
124	70	-	281	1	b0280	1	b0280|b0281	NA	6	b0279|b0280	NA	6	T99	1	T99	1	1	D
125	70	-	282	1	b0281	1	b0281|b4629	NA	NA	b0280|b0281	NA	6		0		0	NA	B
126	71	+	4107	1	b4629	1	b4629|b0283	NA	NA	b4629|b0287	NA	NA		0		0	NA	A
127	72	-	285;284	2	b0283;b0284;b0285;b0286	4	b0286|b0287	NA	6	b0281|b0283	NA	6	|||	0|0|0|0		0	NA	A
128	73	+	286	1	b0287	1	b0287|b0288	NA	6	b0287|b0295	NA	NA	T100;T103	2	T100;T103	2	NA	A
129	74	-	287	1	b0288	1	b0288|b0289	NA	6	b0286|b0288	0.046306	NA	T101;T102	2	T101;T102	2	1	C
130	74	-	289;288;294;292;293;290;291	7	b0289;b0290;b0291;b0292;b0293;b0294	6	b0294|b0295	NA	6	b0288|b0289	NA	6	||||T104|	0|0|0|0|1|0		0	NA	B
131	75	+	295	1	b0295	1	b0295|b4506	NA	6	b0295|b0298	NA	NA		0		0	NA	A
132	76	-	296	1	b4506;b0296	2	b0296|b4671	NA	6	b0294|b4506	NA	NA	|	0|0		0	1	C
133	76	-	4121	1	b4671	1	b4671|b0298	NA	2	b0296|b4671	NA	6		0		0	NA	B
134	77	+	297	1	b0298;b0299	2	b0299|b0301	NA	6	b0299|b0305	-1.56083	NA	|	0|0		0	NA	A
135	78	-	298;299	2	b0301;b0303	2	b0303|b0304	NA	0	b4671|b0301	NA	NA	T105|	1|0	T105	1	1	C
136	78	-	300	1	b0304	1	b0304|b0305	NA	0	b0303|b0304	NA	0		0		0	NA	B
137	79	+	301	1	b0305	1	b0305|b0306	NA	6	b0305|b0306	NA	6		0		0	1	B
138	79	+	302	1	b0306;b0307;b0308	3	b0308|b0310	NA	0	b0308|b0314	NA	NA	||T108;T107	0|0|2	T108;T107	2	NA	C
139	80	-	303	1	b0310	1	b0310|b0311	NA	6	b0304|b0310	NA	NA	T106	1	T106	1	1	C
140	80	-	304	1	b0311;b0312;b0313	3	b0313|b0314	NA	9	b0310|b0311	NA	6	T109||	1|0|0	T109	1	NA	B
141	81	+	305	1	b0314	1	b0314|b0315	-0.039219	6	b0314|b0315	-0.039219	6	T110;T111	2	T110;T111	2	1	B
142	81	+	306	1	b0315	1	b0315|b0316	-0.645181	6	b0315|b0318	NA	NA		0		0	NA	C
143	82	-	307	1	b0316	1	b0316|b0317	NA	6	b0313|b0316	NA	NA		0		0	1	C
144	82	-	308	1	b0317	1	b0317|b0318	NA	6	b0316|b0317	NA	6		0		0	NA	B
145	83	+	309	1	b0318;b0319;b0320;b0321	4	b0321|b0323	NA	6	b0321|b0323	NA	6	|||	0|0|0|0		0	1	B
146	83	+	311;310	2	b0323;b0324	2	b0324|b0325	NA	6	b0324|b0325	NA	6	|	0|0		0	1	D
147	83	+	312	1	b0325	1	b0325|b0326	NA	6	b0325|b0326	NA	6		0		0	1	D
148	83	+	313	1	b0326	1	b0326|b0327	NA	6	b0326|b0327	NA	6		0		0	1	D
149	83	+	314	1	b0327	1	b0327|b0328	NA	0	b0327|b0329	NA	NA		0		0	NA	C
150	84	-	315	1	b0328	1	b0328|b0329	NA	6	b0317|b0328	NA	NA		0		0	NA	A
151	85	+	316	1	b0329	1	b0329|b0330	NA	6	b0329|b0331	NA	NA		0		0	NA	A
152	86	-	317	1	b0330	1	b0330|b0331	0.768281	6	b0328|b0330	-0.208759	NA		0		0	NA	A
153	87	+	319;318	2	b0331;b0333;b0334;b0335	4	b0335|b0336	0.221302	6	b0335|b0336	0.221302	6	|||T114;T112;T113	0|0|0|3	T114;T112;T113	3	1	B
154	87	+	320	1	b0336;b0337	2	b0337|b0338	NA	6	b0337|b0339	0.485856	NA	|	0|0		0	NA	C
155	88	-	321	1	b0338	1	b0338|b0339	NA	5	b0330|b0338	NA	NA		0		0	NA	A
156	89	+	322;323	2	b0339;b0340;b0341	3	b0341|b0342	-0.123216	6	b0341|b0347	-0.08456	NA	||T116;T117;T115	0|0|3	T116;T117;T115	3	NA	A
157	90	-	328;326;327;324;325	5	b0342;b0343;b0344	3	b0344|b0345	NA	6	b0338|b0342	NA	NA	||T118	0|0|1		0	1	C
158	90	-	329;330	2	b0345;b0346	2	b0346|b0347	NA	4	b0344|b0345	NA	6	|	0|0		0	NA	B
159	91	+	331	1	b0347;b0348;b0349;b0350;b0351;b0352	6	b0352|b0353	NA	6	b0352|b0353	NA	6	|||||T123;T122;T121;T120;T124;T119	0|0|0|0|0|6	T123;T122;T121;T120;T124;T119	6	1	B
160	91	+	332	1	b0353	1	b0353|b0354	NA	0	b0353|b0354	NA	0		0		0	1	D
161	91	+	333	1	b0354	1	b0354|b0355	NA	0	b0354|b0360	NA	NA		0		0	NA	C
162	92	-	335;334	2	b0355;b0356;b0357	3	b0357|b0358	NA	6	b0346|b0355	NA	NA	||	0|0|0		0	1	C
163	92	-	337;336	2	b0358	1	b0358|b0360	NA	6	b0357|b0358	NA	6	T127;T126;T125	3	T127;T126;T125	3	NA	B
164	93	+	338	1	b0360;b0361	2	b0361|b0363	NA	6	b0361|b0365	NA	NA	|	0|0		0	NA	A
165	94	-	339;340	2	b0363	1	b0363|b0364	NA	6	b0358|b0363	NA	NA		0		0	1	C
166	94	-	341	1	b0364	1	b0364|b0365	NA	0	b0363|b0364	NA	6		0		0	NA	B
167	95	+	342	1	b0365;b0366;b0367;b0368	4	b0368|b0369	NA	6	b0368|b0375	NA	NA	|||	0|0|0|0		0	NA	A
168	96	-	343	1	b0369	1	b0369|b0372	NA	0	b0364|b0369	NA	NA		0		0	1	C
169	96	-	344	1	b0372;b0373	2	b0373|b0375	NA	2	b0369|b0372	NA	0	|	0|0		0	NA	B
170	97	+	345;346	2	b0375	1	b0375|b0376	NA	2	b0375|b0377	NA	NA	T128	1	T128	1	NA	A
171	98	-	347	1	b0376	1	b0376|b0377	NA	6	b0373|b0376	NA	NA		0		0	NA	A
172	99	+	348;349;350	3	b0377;b0378	2	b0378|b0379	NA	6	b0378|b0380	NA	NA	|	0|0		0	NA	A
173	100	-	351	1	b0379	1	b0379|b0380	NA	6	b0376|b0379	NA	NA		0		0	NA	A
174	101	+	352	1	b0380	1	b0380|b0381	NA	0	b0380|b0382	NA	NA		0		0	NA	A
175	102	-	353	1	b0381	1	b0381|b0382	NA	6	b0379|b0381	NA	NA	T129	1	T129	1	NA	A
176	103	+	354	1	b0382	1	b0382|b0383	NA	6	b0382|b0383	NA	6	T130	1	T130	1	1	B
177	103	+	357;356;355	3	b0383;b0384	2	b0384|b0385	NA	6	b0384|b0385	NA	6	T131;T132|	2|0	T131;T132	2	1	D
178	103	+	358	1	b0385	1	b0385|b0386	NA	6	b0385|b0387	NA	NA		0		0	NA	C
179	104	-	359	1	b0386	1	b0386|b0387	NA	6	b0381|b0386	0.832736	NA		0		0	NA	A
180	105	+	360	1	b0387	1	b0387|b0388	NA	0	b0387|b0388	NA	0	T133	1	T133	1	1	B
181	105	+	366;367;364;365;362;363;361	7	b0388;b0389;b0390;b0391	4	b0391|b0393	NA	6	b0391|b0394	NA	NA	|||T134	0|0|0|1	T134	1	NA	C
182	106	-	368	1	b0393	1	b0393|b0394	NA	6	b0386|b0393	0.555387	NA		0		0	NA	A
183	107	+	369	1	b0394	1	b0394|b0396	NA	0	b0394|b0399	NA	NA		0		0	NA	A
184	108	-	370	1	b0396	1	b0396|b0397	NA	9	b0393|b0396	NA	NA	T135	1	T135	1	1	C
185	108	-	371	1	b0397;b0398	2	b0398|b0399	3.19533	6	b0396|b0397	NA	9	|	0|0		0	NA	B
186	109	+	372	1	b0399;b0400	2	b0400|b0401	1.98114	6	b0400|b0401	1.98114	6	|T136	0|1	T136	1	1	B
187	109	+	373;374	2	b0401;b0402	2	b0402|b0403	1.02815	NA	b0402|b0403	1.02815	NA	T137|T138	1|1	T138	1	1	D
188	109	+	375	1	b0403	1	b0403|b0404	0.736657	NA	b0403|b0405	1.09706	NA		0		0	NA	C
189	110	-	376	1	b0404	1	b0404|b0405	5.16256	6	b0398|b0404	0.537926	NA		0		0	NA	A
190	111	+	380;381;379;378;382;383;377	7	b0405;b0406;b0407;b0408;b0409	5	b0409|b0410	NA	6	b0409|b0410	NA	6	||||T139	0|0|0|0|1	T139	1	1	B
191	111	+	384	1	b0410	1	b0410|b0411	NA	6	b0410|b0413	NA	NA	T141	1	T141	1	NA	C
192	112	-	385	1	b0411	1	b0411|b0412	NA	6	b0404|b0411	-0.006745	NA	T140	1	T140	1	1	C
193	112	-	386	1	b0412	1	b0412|b0413	NA	0	b0411|b0412	NA	6		0		0	NA	B
194	113	+	388;389;391;390;387	5	b0413;b0414;b0415;b0416;b0417;b0418	6	b0418|b0419	NA	6	b0418|b0423	0.377236	NA	|||T142||	0|0|0|1|0|0		0	NA	A
195	114	-	393;392;395;394	4	b0419;b0420;b0421;b0422	4	b0422|b0423	1.1177	6	b0412|b0419	NA	NA	|||	0|0|0|0		0	NA	A
196	115	+	396	1	b0423	1	b0423|b0424	NA	6	b0423|b0426	NA	NA	T143	1	T143	1	NA	A
197	116	-	397	1	b0424;b0425	2	b0425|b0426	NA	6	b0422|b0424	NA	NA	|	0|0		0	NA	A
198	117	+	398	1	b0426	1	b0426|b0427	NA	0	b0426|b0435	NA	NA	T145	1	T145	1	NA	A
199	118	-	399	1	b0427	1	b0427|b0428	NA	0	b0425|b0427	NA	NA		0		0	1	C
200	118	-	400	1	b0428;b0429;b0430;b0431;b0432	5	b0432|b0433	0.481294	6	b0427|b0428	NA	0	T146||||	1|0|0|0|0	T146	1	1	D
201	118	-	403;402;401	3	b0433;b0434	2	b0434|b0435	NA	0	b0432|b0433	0.481294	6	T147|	1|0	T147	1	NA	B
202	119	+	404	1	b0435	1	b0435|b0436	NA	0	b0435|b0436	NA	0	T149;T148	2	T149;T148	2	1	B
203	119	+	405	1	b0436	1	b0436|b0437	6.6569	6	b0436|b0437	6.6569	6	T150	1	T150	1	1	D
204	119	+	406	1	b0437;b0438	2	b0438|b0439	5.48051	6	b0438|b0439	5.48051	6	|T152;T151	0|2	T152;T151	2	1	D
205	119	+	407	1	b0439	1	b0439|b0440	4.87509	6	b0439|b0440	4.87509	6	T153	1	T153	1	1	D
206	119	+	408	1	b0440	1	b0440|b0441	2.66155	6	b0440|b0441	2.66155	6	T154	1	T154	1	1	D
207	119	+	410;409;412;411	4	b0441;b0442;b0443	3	b0443|b0444	NA	6	b0443|b0446	NA	NA	T155||	1|0|0	T155	1	NA	C
208	120	-	414;415;416;417;413	5	b0444;b0445	2	b0445|b0446	NA	6	b0434|b0444	NA	NA	|T156	0|1		0	NA	A
209	121	+	418	1	b0446	1	b0446|b0447	NA	0	b0446|b0447	NA	0	T157	1	T157	1	1	B
210	121	+	421;420;422;419	4	b0447;b0448;b0449	3	b0449|b0450	0.825561	6	b0449|b0450	0.825561	6	||T158	0|0|1	T158	1	1	D
211	121	+	423;424	2	b0450;b0451	2	b0451|b0452	2.08824	6	b0451|b0453	NA	NA	|T161;T160	0|2	T161;T160	2	NA	C
212	122	-	425	1	b0452	1	b0452|b0453	NA	6	b0445|b0452	-0.076434	NA	T159;T162	2	T159;T162	2	NA	A
213	123	+	426	1	b0453	1	b0453|b0454	NA	9	b0453|b0455	NA	NA	T164;T163	2	T164;T163	2	NA	A
214	124	-	427	1	b0454	1	b0454|b0455	NA	NA	b0452|b0454	0.60602	NA		0		0	NA	A
215	125	+	428	1	b0455	1	b0455|b0456	NA	NA	b0455|b0456	NA	NA		0		0	1	B
216	125	+	429	1	b0456	1	b0456|b0457	NA	6	b0456|b0464	NA	NA		0		0	NA	C
217	126	-	430	1	b0457	1	b0457|b0458	NA	0	b0454|b0457	NA	NA		0		0	1	C
218	126	-	431	1	b0458	1	b0458|b0459	NA	0	b0457|b0458	NA	0		0		0	1	D
219	126	-	432	1	b0459	1	b0459|b0460	NA	6	b0458|b0459	NA	0		0		0	1	D
220	126	-	433	1	b0460;b0461	2	b0461|b0462	NA	6	b0459|b0460	NA	6	|	0|0		0	1	D
221	126	-	434;435	2	b0462;b0463	2	b0463|b0464	2.00497	6	b0461|b0462	NA	6	T165|	1|0	T165	1	NA	B
222	127	+	436	1	b0464	1	b0464|b0465	0.842486	6	b0464|b0465	0.842486	6		0		0	1	B
223	127	+	437	1	b0465	1	b0465|b0466	NA	6	b0465|b0468	NA	NA		0		0	NA	C
224	128	-	438	1	b0466;b0467	2	b0467|b0468	NA	6	b0463|b0466	NA	NA	T167;T166|	2|0	T167;T166	2	NA	A
225	129	+	439	1	b0468	1	b0468|b0469	NA	6	b0468|b0469	NA	6		0		0	1	B
226	129	+	440	1	b0469	1	b0469|b0470	2.38597	6	b0469|b0470	2.38597	6		0		0	1	D
227	129	+	443;442;441;445;444	5	b0470;b0471;b0472	3	b0472|b0473	1.79901	6	b0472|b0473	1.79901	6	T168||T169	1|0|1	T169	1	1	D
228	129	+	446	1	b0473	1	b0473|b0474	1.79412	6	b0473|b0474	1.79412	6	T170	1	T170	1	1	D
229	129	+	447	1	b0474	1	b0474|b0475	0.922119	6	b0474|b0475	0.922119	6	T171	1	T171	1	1	D
230	129	+	448	1	b0475	1	b0475|b0476	1.02973	6	b0475|b0477	NA	NA		0		0	NA	C
231	130	-	449	1	b0476	1	b0476|b0477	NA	6	b0467|b0476	0.297171	NA		0		0	NA	A
232	131	+	450	1	b0477	1	b0477|b0478	NA	6	b0477|b0480	NA	NA	T172	1	T172	1	NA	A
233	132	-	451	1	b0478	1	b0478|b0479	1.95635	6	b0476|b0478	1.67888	NA		0		0	1	C
234	132	-	452	1	b0479	1	b0479|b0480	0.668658	6	b0478|b0479	1.95635	6	T174;T173	2	T174;T173	2	NA	B
235	133	+	453	1	b0480	1	b0480|b0481	0.993062	6	b0480|b4585	NA	NA		0		0	NA	A
236	134	-	454	1	b0481	1	b0481|b4585	NA	NA	b0479|b0481	1.12816	NA	T175	1	T175	1	NA	A
237	135	+	4077	1	b4585	1	b4585|b0482	NA	NA	b4585|b0483	NA	NA		0		0	NA	A
238	136	-	455	1	b0482	1	b0482|b0483	NA	6	b0481|b0482	NA	6		0		0	NA	A
239	137	+	456	1	b0483	1	b0483|b0484	NA	0	b0483|b0485	NA	NA		0		0	NA	A
240	138	-	457	1	b0484	1	b0484|b0485	NA	6	b0482|b0484	NA	NA		0		0	NA	A
241	139	+	458	1	b0485;b0486	2	b0486|b0487	0.018294	6	b0486|b0487	0.018294	6	|	0|0		0	1	B
242	139	+	459	1	b0487	1	b0487|b0488	NA	6	b0487|b0490	0.497247	NA		0		0	NA	C
243	140	-	460	1	b0488;b0489	2	b0489|b0490	NA	6	b0484|b0488	NA	NA	|	0|0		0	NA	A
244	141	+	461	1	b0490;b0491	2	b0491|b0492	NA	0	b0491|b0495	NA	NA	|T178;T179	0|2	T178;T179	2	NA	A
245	142	-	465;464;466;463;462	5	b0492;b0493;b0494	3	b0494|b0495	NA	6	b0489|b0492	NA	NA	T176;T177||	2|0|0	T176;T177	2	NA	A
246	143	+	467	1	b0495;b0496	2	b0496|b0497	NA	6	b0496|b0497	NA	6	|	0|0		0	1	B
247	143	+	468	1	b0497	1	b0497|b0498	NA	6	b0497|b0498	NA	6		0		0	1	D
248	143	+	470;469	2	b0498	1	b0498|b0503	NA	6	b0498|b0505	NA	NA		0		0	NA	C
249	144	-	472;473;471;474;475	5	b0503;b0504	2	b0504|b0505	-0.058709	6	b0494|b0503	NA	NA	T180|	1|0	T180	1	NA	A
250	145	+	478;479;476;477;480	5	b0505;b0506	2	b0506|b0507	0.278006	6	b0506|b0507	0.278006	6	|T181	0|1	T181	1	1	B
251	145	+	488;487;486;485;484;483;482;481	8	b0507;b0508;b0509;b0511;b0512;b0513;b0514	7	b0514|b0515	NA	6	b0514|b0518	NA	NA	||T183;T182||T184||T187	0|0|2|0|1|0|1	T187	1	NA	C
252	146	-	490;491;489	3	b0515;b0516;b0517	3	b0517|b0518	NA	6	b0504|b0515	NA	NA	T188;T185;T186||	3|0|0	T188;T185;T186	3	NA	A
253	147	+	494;492;493	3	b0518;b0520;b0521	3	b0521|b0522	0.272924	6	b0521|b0526	0.159515	NA	||	0|0|0		0	NA	A
254	148	-	495;496;497;498;499	5	b0522;b0523;b0524;b0525	4	b0525|b0526	2.39991	6	b0517|b0522	0.345656	NA	|||	0|0|0|0		0	NA	A
255	149	+	500	1	b0526	1	b0526|b0527	NA	6	b0526|b0530	NA	NA	T189	1	T189	1	NA	A
256	150	-	501	1	b0527	1	b0527|b0528	NA	6	b0525|b0527	NA	NA		0		0	1	C
257	150	-	502	1	b0528;b0529	2	b0529|b0530	NA	6	b0527|b0528	NA	6	T190|	1|0	T190	1	NA	B
258	151	+	503	1	b0530	1	b0530|b0531	NA	0	b0530|b0531	NA	0		0		0	1	B
259	151	+	506;507;504;505;508	5	b0531;b0532;b0533;b0534	4	b0534|b0535	0.284203	6	b0534|b0536	NA	NA	|||	0|0|0|0		0	NA	C
260	152	-	509	1	b0535	1	b0535|b0536	NA	NA	b0529|b0535	-0.603351	NA		0		0	NA	A
261	153	+	510	1	b0536	1	b0536|b0537	NA	NA	b0536|b0540	NA	NA		0		0	NA	A
262	154	-	511	1	b0537	1	b0537|b0540	NA	6	b0535|b0537	-0.355241	6		0		0	NA	A
263	155	+	513	1	b0540;b0541	2	b0541|b0543	NA	6	b0541|b0543	NA	6	|	0|0		0	1	B
264	155	+	516	1	b0543	1	b0543|b0544	-0.078176	6	b0543|b0544	-0.078176	6	T192;T191	2	T192;T191	2	1	D
265	155	+	517	1	b0544	1	b0544|b0545	NA	6	b0544|b0545	NA	6		0		0	1	D
266	155	+	518	1	b0545;b0546	2	b0546|b4588	NA	6	b0546|b4588	NA	6	|T193	0|1	T193	1	1	D
267	155	+	519;520	2	b4588;b0547;b0548;b0549;b0550;b4509	6	b4509|b0551	NA	4	b4509|b0551	NA	4	|||||	0|0|0|0|0|0		0	1	D
268	155	+	521	1	b0551	1	b0551|b0552	NA	6	b0551|b0554	NA	NA	T196;T197	2	T196;T197	2	NA	C
269	156	-	522	1	b0552	1	b0552|b0554	NA	6	b0537|b0552	NA	NA	T194;T195	2	T194;T195	2	NA	A
270	157	+	524;525;526;4052;523	5	b0554;b0555;b0556;b4510	4	b4510|b0557	NA	4	b4510|b0559	NA	NA	|||	0|0|0|0		0	NA	A
271	158	-	527	1	b0557	1	b0557|b0558	NA	6	b0552|b0557	NA	NA		0		0	1	C
272	158	-	528	1	b0558	1	b0558|b0559	NA	0	b0557|b0558	NA	6		0		0	NA	B
273	159	+	529	1	b0559	1	b0559|b4589	NA	6	b0559|b0560	NA	NA		0		0	NA	A
274	160	-	4079	1	b4589	1	b4589|b0560	NA	4	b0558|b4589	NA	NA		0		0	NA	A
275	161	+	531;530	2	b0560	1	b0560|b0564	NA	6	b0560|b0564	NA	6	T198;T199	2	T198;T199	2	1	B
276	161	+	532	1	b0564	1	b0564|b0565	-1.97293	6	b0564|b4635	NA	NA	T200;T201	2	T200;T201	2	NA	C
277	162	-	533	1	b0565	1	b0565|b4635	NA	NA	b4589|b0565	NA	NA		0		0	NA	A
278	163	+	4108	1	b4635	1	b4635|b0566	NA	NA	b4635|b0572	NA	NA		0		0	NA	A
279	164	-	534	1	b0566	1	b0566|b0567	NA	6	b0565|b0566	-1.4498	6		0		0	1	C
280	164	-	537;536;535;538	4	b0567;b0568;b0569	3	b0569|b0570	0.264985	6	b0566|b0567	NA	6	T202;T203||	2|0|0	T202;T203	2	1	D
281	164	-	539	1	b0570;b0571	2	b0571|b0572	0.24576	6	b0569|b0570	0.264985	6	|	0|0		0	NA	B
282	165	+	542;540;541	3	b0572;b0573;b0574;b0575	4	b0575|b0576	0.147798	6	b0575|b0576	0.147798	6	|||	0|0|0|0		0	1	B
283	165	+	543	1	b0576	1	b0576|b0577	NA	6	b0576|b4700	NA	NA	T205	1	T205	1	NA	C
284	166	-	544	1	b0577	1	b0577|b0578	NA	6	b0571|b0577	NA	NA	T204	1	T204	1	1	C
285	166	-	545	1	b0578	1	b0578|b0579	NA	6	b0577|b0578	NA	6	T206;T207	2	T206;T207	2	1	D
286	166	-	551;550;546;547;548;549	6	b0579;b0580;b0581	3	b0581|b4700	NA	NA	b0578|b0579	NA	6	||	0|0|0		0	NA	B
287	167	+	4141	1	b4700	1	b4700|b4415	NA	NA	b4700|b4415	NA	NA		0		0	1	B
288	167	+	3989	1	b4415	1	b4415|b0582	NA	9	b4415|b0582	NA	9		0		0	1	D
289	167	+	552	1	b0582	1	b0582|b0583	NA	NA	b0582|b0585	NA	NA		0		0	NA	C
290	168	-	555;554;553	3	b0583;b0584	2	b0584|b0585	3.96219	6	b0581|b0583	0.228481	NA	T208|T209	1|1	T208	1	NA	A
291	169	+	557;556;558	3	b0585;b4511;b0586;b0587	4	b0587|b0588	3.98222	6	b0587|b0591	0.226329	NA	||T210|	0|0|1|0		0	NA	A
292	170	-	559	1	b0588;b0589;b0590	3	b0590|b0591	1.37037	6	b0584|b0588	4.46843	NA	||	0|0|0		0	NA	A
293	171	+	560	1	b0591	1	b0591|b0592	1.04779	6	b0591|b0593	0.713056	NA		0		0	NA	A
294	172	-	561	1	b0592	1	b0592|b0593	4.39399	6	b0590|b0592	4.9596	NA		0		0	NA	A
295	173	+	562;563	2	b0593;b0594;b0595;b0596;b0597	5	b0597|b0598	NA	6	b0597|b0598	NA	6	||||	0|0|0|0|0		0	1	B
296	173	+	4053;564;565	3	b0598;b4512	2	b4512|b0599	NA	4	b4512|b0600	NA	NA	|	0|0		0	NA	C
297	174	-	566	1	b0599	1	b0599|b0600	1.31839	6	b0592|b0599	0.093368	NA		0		0	NA	A
298	175	+	567	1	b0600	1	b0600|b0601	0.51654	6	b0600|b0605	NA	NA		0		0	NA	A
299	176	-	568;569;571;570	4	b0601;b0602	2	b0602|b0603	NA	6	b0599|b0601	0.205095	NA	|	0|0		0	1	C
300	176	-	572	1	b0603	1	b0603|b0604	NA	6	b0602|b0603	NA	6		0		0	1	D
301	176	-	573	1	b0604	1	b0604|b0605	NA	0	b0603|b0604	NA	6		0		0	NA	B
302	177	+	576;575;574	3	b0605;b0606	2	b0606|b0607	NA	0	b0606|b0608	NA	NA	T211|T212	1|1	T212	1	NA	A
303	178	-	577	1	b0607	1	b0607|b0608	NA	6	b0604|b0607	NA	NA	T213	1	T213	1	NA	A
304	179	+	578	1	b0608	1	b0608|b0610	NA	6	b0608|b0619	NA	NA		0		0	NA	A
305	180	-	579	1	b0610	1	b0610|b0611	NA	6	b0607|b0610	0.580766	NA	T214	1	T214	1	1	C
306	180	-	580	1	b0611	1	b0611|b0612	NA	6	b0610|b0611	NA	6	T215	1	T215	1	1	D
307	180	-	584;582;583;581	4	b0612;b0613;b0614;b0615;b0616;b0617;b0618	7	b0618|b0619	NA	0	b0611|b0612	NA	6	T216||||||	1|0|0|0|0|0|0	T216	1	NA	B
308	181	+	585	1	b0619;b0620	2	b0620|b0621	NA	6	b0620|b0622	NA	NA	|T217;T220;T218	0|3	T217;T220;T218	3	NA	A
309	182	-	586	1	b0621	1	b0621|b0622	NA	6	b0618|b0621	NA	NA	T219	1	T219	1	NA	A
310	183	+	587	1	b0622	1	b0622|b0623	NA	6	b0622|b0623	NA	6		0		0	1	B
311	183	+	588	1	b0623	1	b0623|b0624	NA	6	b0623|b0627	0.046882	NA	T221	1	T221	1	NA	C
312	184	-	589	1	b0624	1	b0624|b0627	NA	6	b0621|b0624	NA	NA	T222	1	T222	1	NA	A
313	185	+	590	1	b0627	1	b0627|b0628	-0.22403	6	b0627|b0643	NA	NA	T224	1	T224	1	NA	A
314	186	-	591	1	b0628	1	b0628|b0629	NA	6	b0624|b0628	NA	NA	T223	1	T223	1	1	C
315	186	-	592	1	b0629	1	b0629|b0630	NA	0	b0628|b0629	NA	6		0		0	1	D
316	186	-	593;595;600;597;596;599;598;594	8	b0630;b0631;b0632	3	b0632|b0633	NA	6	b0629|b0630	NA	0	||T225	0|0|1		0	1	D
317	186	-	601;602	2	b0633;b0634;b0635;b0636;b0637	5	b0637|b0638	NA	0	b0632|b0633	NA	6	||||	0|0|0|0|0		0	1	D
318	186	-	604;603	2	b0638;b0639;b0640;b0641;b0642	5	b0642|b0643	NA	6	b0637|b0638	NA	0	||||	0|0|0|0|0		0	NA	B
319	187	+	605	1	b0643	1	b0643|b0644	NA	6	b0643|b0645	NA	NA		0		0	NA	A
320	188	-	606	1	b0644	1	b0644|b0645	NA	0	b0642|b0644	NA	NA		0		0	NA	A
321	189	+	607;608	2	b0645;b0646	2	b0646|b0647	NA	6	b0646|b0648	NA	NA	|	0|0		0	NA	A
322	190	-	609	1	b0647	1	b0647|b0648	NA	6	b0644|b0647	NA	NA		0		0	NA	A
323	191	+	610	1	b0648;b0649	2	b0649|b0650	-0.132794	6	b0649|b0662	-0.139619	NA	|T226	0|1	T226	1	NA	A
324	192	-	611	1	b0650	1	b0650|b0651	0.063289	6	b0647|b0650	NA	NA		0		0	1	C
325	192	-	612	1	b0651	1	b0651|b0652	0.858632	6	b0650|b0651	0.063289	6	T227	1	T227	1	1	D
326	192	-	4152;613;4151;614	4	b0652;b0653;b0654;b0655	4	b0655|b0656	NA	6	b0651|b0652	0.858632	6	|||T228	0|0|0|1		0	1	D
327	192	-	615	1	b0656	1	b0656|b0657	NA	6	b0655|b0656	NA	6		0		0	1	D
328	192	-	618;619;616;617	4	b0657;b0658;b0659;b0660	4	b0660|b0661	NA	4	b0656|b0657	NA	6	||T229|	0|0|1|0		0	1	D
329	192	-	620	1	b0661	1	b0661|b0662	NA	6	b0660|b0661	NA	4	T231;T230	2	T231;T230	2	NA	B
330	193	+	621	1	b0662	1	b0662|b0664	NA	NA	b0662|b0679	0.476846	NA	T234	1	T234	1	NA	A
331	194	-	623;622	2	b0664;b0665;b0666;b0668;b0670;b0672;b0673	7	b0673|b0674	NA	NA	b0661|b0664	NA	NA	T233;T232||||||	2|0|0|0|0|0|0	T233;T232	2	1	C
332	194	-	624	1	b0674	1	b0674|b0675	2.5847	6	b0673|b0674	NA	NA	T237;T236;T235	3	T237;T236;T235	3	1	D
333	194	-	630;627;626;625;629;628	6	b0675;b0676;b0677;b0678	4	b0678|b0679	1.43257	6	b0674|b0675	2.5847	6	T240;T239;T238|||	3|0|0|0	T240;T239;T238	3	NA	B
334	195	+	631	1	b0679	1	b0679|b0680	0.091522	6	b0679|b0680	0.091522	6	T241	1	T241	1	1	B
335	195	+	632	1	b0680	1	b0680|b0681	NA	6	b0680|b0681	NA	6	T242	1	T242	1	1	D
336	195	+	633;634;635	3	b0681;b0682	2	b0682|b0683	NA	6	b0682|b0687	NA	NA	|T246;T244;T243	0|3	T246;T244;T243	3	NA	C
337	196	-	638;639;636;637	4	b0683;b4637;b0684	3	b0684|b0685	NA	6	b0678|b0683	2.04765	NA	T245||T247;T248	1|0|2	T245	1	1	C
338	196	-	641;640;642	3	b0685;b0686	2	b0686|b0687	NA	6	b0684|b0685	NA	6	|	0|0		0	NA	B
339	197	+	643	1	b0687;b0688	2	b0688|b0689	-1.99539	6	b0688|b0689	-1.99539	6	|T249	0|1	T249	1	1	B
340	197	+	644	1	b0689	1	b0689|b0692	-2.3245	6	b0689|b4590	NA	NA	T250	1	T250	1	NA	C
341	198	-	645;647;646	3	b0692;b0693	2	b0693|b4590	NA	6	b0686|b0692	NA	NA	T251|	1|0	T251	1	NA	A
342	199	+	4080	1	b4590	1	b4590|b0694	NA	4	b4590|b0699	NA	NA		0		0	NA	A
343	200	-	4054;652;650;651;649;648	6	b0694;b0695;b0696;b0697;b0698;b4513	6	b4513|b0699	NA	4	b0693|b0694	0.234392	NA	T252|||||	1|0|0|0|0|0	T252	1	NA	A
344	201	+	653	1	b0699	1	b0699|b0700	NA	6	b0699|b0700	NA	6	T253	1	T253	1	1	B
345	201	+	654	1	b0700;b0702	2	b0702|b0704	NA	6	b0702|b0704	NA	6	|	0|0		0	1	D
346	201	+	655	1	b0704	1	b0704|b0706	NA	6	b0704|b0706	NA	6		0		0	1	D
347	201	+	656	1	b0706	1	b0706|b0707	NA	6	b0706|b0707	NA	6		0		0	1	D
348	201	+	657;658	2	b0707;b0708	2	b0708|b0709	0.441942	6	b0708|b0710	NA	NA	|	0|0		0	NA	C
349	202	-	659	1	b0709	1	b0709|b0710	NA	6	b4513|b0709	NA	NA	T254	1	T254	1	NA	A
350	203	+	661;660	2	b0710;b0711;b0712;b0713;b0714	5	b0714|b0715	NA	6	b0714|b0721	0.259311	NA	||||	0|0|0|0|0		0	NA	A
351	204	-	662	1	b0715	1	b0715|b0716	NA	0	b0709|b0715	NA	NA		0		0	1	C
352	204	-	666;665;664;663	4	b0716;b0717;b0718;b0719	4	b0719|b0720	-1.65881	6	b0715|b0716	NA	0	T255|||T256	1|0|0|1	T255	1	1	D
353	204	-	667	1	b0720	1	b0720|b0721	2.2368	6	b0719|b0720	-1.65881	6	T257	1	T257	1	NA	B
354	205	+	669;668;674;670;671;672;673	7	b0721;b0722;b0723;b0724;b0726;b0727;b0728;b0729	8	b0729|b0730	0.724271	6	b0729|b0731	-1.57489	NA	|||||||T258	0|0|0|0|0|0|0|1	T258	1	NA	A
355	206	-	675	1	b0730	1	b0730|b0731	-0.076434	6	b0720|b0730	0.311755	NA		0		0	NA	A
356	207	+	676	1	b0731;b0732	2	b0732|b0733	NA	6	b0732|b0733	NA	6	|T259;T260;T261	0|3	T259;T260;T261	3	1	B
357	207	+	4056;4055;678;679;677;681;680	7	b0733;b0734;b4515;b0735	4	b0735|b0736	NA	6	b0735|b0736	NA	6	|||T262;T263	0|0|0|2	T262;T263	2	1	D
358	207	+	682	1	b0736;b0737;b0738;b0739	4	b0739|b0740	1.74818	6	b0739|b0740	1.74818	6	|||	0|0|0|0		0	1	D
359	207	+	683	1	b0740;b0741;b0742	3	b0742|b0743	NA	NA	b0742|b0743	NA	NA	||	0|0|0		0	1	D
360	207	+	685;684	2	b0743;b0744;b0745	3	b0745|b0746	NA	NA	b0745|b0746	NA	NA	||	0|0|0		0	1	D
361	207	+	686	1	b0746;b0747	2	b0747|b0748	NA	NA	b0747|b0748	NA	NA	|	0|0		0	1	D
362	207	+	687;689;688	3	b0748;b0749	2	b0749|b0750	NA	NA	b0749|b0750	NA	NA	|T264;T265;T266;T267	0|4	T264;T265;T266;T267	4	1	D
363	207	+	692;690;691	3	b0750;b0751	2	b0751|b0752	2.64107	6	b0751|b0754	0.657894	NA	|	0|0		0	NA	C
364	208	-	693	1	b0752	1	b0752|b0753	NA	6	b0730|b0752	0.366141	NA		0		0	1	C
365	208	-	694	1	b0753	1	b0753|b0754	NA	6	b0752|b0753	NA	6	T268	1	T268	1	NA	B
366	209	+	695	1	b0754	1	b0754|b0755	1.22664	6	b0754|b0762	NA	NA	T269	1	T269	1	NA	A
367	210	-	696	1	b0755	1	b0755|b0756	1.41815	6	b0753|b0755	NA	NA	T270	1	T270	1	1	C
368	210	-	698;699;697	3	b0756;b0757;b0758;b0759	4	b0759|b0760	NA	9	b0755|b0756	1.41815	6	T271|||	1|0|0|0	T271	1	1	D
369	210	-	700;701	2	b0760;b0761	2	b0761|b0762	NA	6	b0759|b0760	NA	9	|	0|0		0	NA	B
370	211	+	702	1	b0762	1	b0762|b0763	NA	6	b0762|b0763	NA	6	T272	1	T272	1	1	B
371	211	+	703	1	b0763;b0764;b0765	3	b0765|b0766	0.745525	6	b0765|b0767	NA	NA	||	0|0|0		0	NA	C
372	212	-	704	1	b0766	1	b0766|b0767	NA	6	b0761|b0766	0.563452	NA		0		0	NA	A
373	213	+	705	1	b0767	1	b0767|b0768	NA	6	b0767|b0769	NA	NA	T273	1	T273	1	NA	A
374	214	-	706	1	b0768	1	b0768|b0769	NA	4	b0766|b0768	NA	NA		0		0	NA	A
375	215	+	708;709;707;712;711;710	6	b0769;b0770;b0771	3	b0771|b0772	NA	0	b0771|b0775	NA	NA	|T274|T275	0|1|1	T275	1	NA	A
376	216	-	713	1	b0772	1	b0772|b0773	NA	6	b0768|b0772	NA	NA		0		0	1	C
377	216	-	717;716;715;714	4	b0773;b0774	2	b0774|b0775	6.03786	6	b0772|b0773	NA	6	T276|	1|0	T276	1	NA	B
378	217	+	718	1	b0775;b0776;b0777;b0778	4	b0778|b0779	1.18832	6	b0778|b0779	1.18832	6	|||	0|0|0|0		0	1	B
379	217	+	719	1	b0779	1	b0779|b0780	NA	6	b0779|b0781	2.04044	NA	T278;T277	2	T278;T277	2	NA	C
380	218	-	720	1	b0780	1	b0780|b0781	NA	6	b0774|b0780	NA	NA		0		0	NA	A
381	219	+	722;723;721	3	b0781;b0782;b0783;b0784;b0785	5	b0785|b0786	NA	6	b0785|b0786	NA	6	||||	0|0|0|0|0		0	1	B
382	219	+	724	1	b0786	1	b0786|b0787	NA	6	b0786|b0787	NA	6	T279	1	T279	1	1	D
383	219	+	725	1	b0787	1	b0787|b0788	NA	6	b0787|b0791	NA	NA		0		0	NA	C
384	220	-	726	1	b0788;b0789;b0790	3	b0790|b0791	NA	6	b0780|b0788	NA	NA	||	0|0|0		0	NA	A
385	221	+	727	1	b0791	1	b0791|b0792	NA	6	b0791|b0797	NA	NA		0		0	NA	A
386	222	-	728;729	2	b0792;b0793;b0794;b0795;b0796	5	b0796|b0797	NA	6	b0790|b0792	NA	NA	||||	0|0|0|0|0		0	NA	A
387	223	+	730	1	b0797	1	b0797|b0798	NA	6	b0797|b0799	NA	NA	T280;T281	2	T280;T281	2	NA	A
388	224	-	731	1	b0798	1	b0798|b0799	NA	6	b0796|b0798	NA	NA		0		0	NA	A
389	225	+	733;732;735;734;736	5	b0799;b0800	2	b0800|b0801	0.138166	6	b0800|b0801	0.138166	6	|T282	0|1	T282	1	1	B
390	225	+	737	1	b0801	1	b0801|b0802	NA	6	b0801|b0807	NA	NA	T284;T285	2	T284;T285	2	NA	C
391	226	-	738	1	b0802	1	b0802|b0803	NA	6	b0798|b0802	NA	NA	T283	1	T283	1	1	C
392	226	-	740;741;742;743;744;745;739	7	b0803;b0804;b0805	3	b0805|b0806	NA	6	b0802|b0803	NA	6	||T286	0|0|1		0	1	D
393	226	-	746	1	b0806	1	b0806|b0807	NA	0	b0805|b0806	NA	6	T287	1	T287	1	NA	B
394	227	+	747	1	b0807	1	b0807|b0808	NA	6	b0807|b0814	NA	NA		0		0	NA	A
395	228	-	748	1	b0808	1	b0808|b0809	NA	0	b0806|b0808	NA	NA		0		0	1	C
396	228	-	749;751;750	3	b0809;b0810;b0811	3	b0811|b0812	2.47535	6	b0808|b0809	NA	0	||	0|0|0		0	1	D
397	228	-	752	1	b0812	1	b0812|b0813	1.0616	6	b0811|b0812	2.47535	6	T288;T289;T290	3	T288;T289;T290	3	1	D
398	228	-	753	1	b0813	1	b0813|b0814	NA	6	b0812|b0813	1.0616	6	T291	1	T291	1	NA	B
399	229	+	754	1	b0814	1	b0814|b0815	NA	6	b0814|b0816	NA	NA	T293;T292	2	T293;T292	2	NA	A
400	230	-	755	1	b0815	1	b0815|b0816	NA	6	b0813|b0815	-0.052859	NA	T294	1	T294	1	NA	A
401	231	+	756	1	b0816	1	b0816|b4416	NA	NA	b0816|b0817	NA	6		0		0	NA	A
402	232	-	3990	1	b4416	1	b4416|b0817	NA	NA	b0815|b4416	NA	NA		0		0	NA	A
403	233	+	757	1	b0817;b0818	2	b0818|b0819	NA	6	b0818|b0820	NA	NA	|T296	0|1	T296	1	NA	A
404	234	-	758	1	b0819	1	b0819|b0820	NA	6	b4416|b0819	NA	NA	T295	1	T295	1	NA	A
405	235	+	759	1	b0820	1	b0820|b0821	NA	6	b0820|b0825	NA	NA		0		0	NA	A
406	236	-	762;760;761	3	b0821;b0822	2	b0822|b0823	0.665619	6	b0819|b0821	NA	NA	|T297	0|1		0	1	C
407	236	-	763;764	2	b0823;b0824	2	b0824|b0825	NA	2	b0822|b0823	0.665619	6	|	0|0		0	NA	B
408	237	+	765	1	b0825	1	b0825|b0826	NA	0	b0825|b0828	NA	NA	T298	1	T298	1	NA	A
409	238	-	766	1	b0826;b0827	2	b0827|b0828	1.30135	6	b0824|b0826	NA	NA	|	0|0		0	NA	A
410	239	+	768;767	2	b0828;b0829;b0830;b0831;b0832	5	b0832|b0833	NA	6	b0832|b0833	NA	6	||||	0|0|0|0|0		0	1	B
411	239	+	769	1	b0833;b0834	2	b0834|b0835	NA	6	b0834|b0836	NA	NA	|T300	0|1	T300	1	NA	C
412	240	-	770	1	b0835	1	b0835|b0836	NA	6	b0827|b0835	NA	NA	T299	1	T299	1	NA	A
413	241	+	771	1	b0836	1	b0836|b0837	NA	6	b0836|b0837	NA	6	T301	1	T301	1	1	B
414	241	+	772	1	b0837	1	b0837|b0838	NA	6	b0837|b0839	NA	NA		0		0	NA	C
415	242	-	773	1	b0838	1	b0838|b0839	NA	0	b0835|b0838	NA	NA		0		0	NA	A
416	243	+	774	1	b0839	1	b0839|b0840	0.727864	6	b0839|b0842	NA	NA	T302	1	T302	1	NA	A
417	244	-	775;777;776	3	b0840;b0841	2	b0841|b0842	NA	6	b0838|b0840	NA	NA	T303|	1|0	T303	1	NA	A
418	245	+	778	1	b0842	1	b0842|b0843	NA	6	b0842|b0846	NA	NA		0		0	NA	A
419	246	-	780;779;781	3	b0843;b0844;b0845	3	b0845|b0846	0.067676	6	b0841|b0843	NA	NA	T304||	1|0|0	T304	1	NA	A
420	247	+	782	1	b0846	1	b0846|b4417	NA	NA	b0846|b0848	NA	NA		0		0	NA	A
421	248	-	3991	1	b4417	1	b4417|b0847	NA	NA	b0845|b4417	NA	NA		0		0	1	C
422	248	-	783	1	b0847	1	b0847|b0848	NA	6	b4417|b0847	NA	NA		0		0	NA	B
423	249	+	784	1	b0848	1	b0848|b0849	NA	6	b0848|b0850	NA	NA		0		0	NA	A
424	250	-	785	1	b0849	1	b0849|b0850	NA	6	b0847|b0849	NA	NA	T307;T306	2	T307;T306	2	NA	A
425	251	+	786;787;788	3	b0850;b0851;b0852;b0853	4	b0853|b0854	0.534935	6	b0853|b0854	0.534935	6	|||T309;T308	0|0|0|2	T309;T308	2	1	B
426	251	+	792;793;789;791;790	5	b0854;b0855;b0856;b0857;b0858;b0859	6	b0859|b0860	0.197572	6	b0859|b0866	NA	NA	|||T310;T311||T313	0|0|0|2|0|1	T313	1	NA	C
427	252	-	794	1	b0860	1	b0860|b0861	2.08272	6	b0849|b0860	-0.057575	NA	T312	1	T312	1	1	C
428	252	-	795	1	b0861;b0862;b0863;b0864	4	b0864|b0865	NA	6	b0860|b0861	2.08272	6	T314|||	1|0|0|0	T314	1	1	D
429	252	-	796	1	b0865	1	b0865|b0866	NA	6	b0864|b0865	NA	6	T315	1	T315	1	NA	B
430	253	+	797	1	b0866;b0867	2	b0867|b0868	NA	6	b0867|b0876	NA	NA	|	0|0		0	NA	A
431	254	-	799;798;803;802;801;800;805;804	8	b0868;b0869;b0870;b0871	4	b0871|b0872	NA	6	b0865|b0868	NA	NA	|||	0|0|0|0		0	1	C
432	254	-	807;806	2	b0872;b0873	2	b0873|b0874	NA	0	b0871|b0872	NA	6	T316|	1|0	T316	1	1	D
433	254	-	808	1	b0874	1	b0874|b0875	NA	0	b0873|b0874	NA	0		0		0	1	D
434	254	-	809	1	b0875	1	b0875|b0876	NA	6	b0874|b0875	NA	0	T317	1	T317	1	NA	B
435	255	+	810	1	b0876	1	b0876|b0877	NA	6	b0876|b0878	NA	NA		0		0	NA	A
436	256	-	811	1	b0877	1	b0877|b0878	NA	6	b0875|b0877	NA	NA		0		0	NA	A
437	257	+	812;813	2	b0878;b0879	2	b0879|b0880	0.728752	6	b0879|b0881	1.10385	NA	|T318	0|1	T318	1	NA	A
438	258	-	814	1	b0880	1	b0880|b0881	1.24724	6	b0877|b0880	NA	NA	T319	1	T319	1	NA	A
439	259	+	815;816;817	3	b0881;b0882	2	b0882|b0883	NA	NA	b0882|b0889	0.890657	NA	|T320	0|1	T320	1	NA	A
440	260	-	818	1	b0883	1	b0883|b0884	NA	NA	b0880|b0883	NA	NA	T321	1	T321	1	1	C
441	260	-	819	1	b0884	1	b0884|b0885	1.26636	6	b0883|b0884	NA	NA	T322	1	T322	1	1	D
442	260	-	824;821;820;823;822	5	b0885;b0886;b0887	3	b0887|b0888	2.37155	6	b0884|b0885	1.26636	6	||	0|0|0		0	1	D
443	260	-	825	1	b0888	1	b0888|b0889	0.932243	6	b0887|b0888	2.37155	6	T323;T324	2	T323;T324	2	NA	B
444	261	+	826	1	b0889	1	b0889|b0890	1.76889	6	b0889|b0890	1.76889	6	T325;T326	2	T325;T326	2	1	B
445	261	+	827	1	b0890	1	b0890|b0891	NA	6	b0890|b0891	NA	6		0		0	1	D
446	261	+	832;830;831;829;828	5	b0891;b0892;b0893	3	b0893|b0894	NA	6	b0893|b0894	NA	6	||T327	0|0|1	T327	1	1	D
447	261	+	833	1	b0894;b0895;b0896	3	b0896|b0897	0.077556	6	b0896|b0898	0.147737	NA	||T329;T328	0|0|2	T329;T328	2	NA	C
448	262	-	834	1	b0897	1	b0897|b0898	0.124496	6	b0888|b0897	-0.143049	NA	T330	1	T330	1	NA	A
449	263	+	835	1	b0898	1	b0898|b0899	NA	6	b0898|b0899	NA	6	T331	1	T331	1	1	B
450	263	+	836	1	b0899	1	b0899|b0900	NA	0	b0899|b0901	NA	NA		0		0	NA	C
451	264	-	837	1	b0900	1	b0900|b0901	-0.339025	6	b0897|b0900	-0.044816	NA		0		0	NA	A
452	265	+	838	1	b0901	1	b0901|b0902	-0.076838	6	b0901|b0906	NA	NA	T332	1	T332	1	NA	A
453	266	-	839	1	b0902	1	b0902|b0903	7.34778	6	b0900|b0902	-0.086422	NA	T333	1	T333	1	1	C
454	266	-	843;842;841;840	4	b0903;b0904	2	b0904|b0905	NA	6	b0902|b0903	7.34778	6	T334|	1|0	T334	1	1	D
455	266	-	844	1	b0905	1	b0905|b0906	NA	0	b0904|b0905	NA	6	T335	1	T335	1	NA	B
456	267	+	845	1	b0906	1	b0906|b0907	NA	6	b0906|b0907	NA	6		0		0	1	B
457	267	+	847;846	2	b0907;b0908	2	b0908|b0909	NA	6	b0908|b0909	NA	6	T336|T337	1|1	T337	1	1	D
458	267	+	848	1	b0909	1	b0909|b0910	NA	0	b0909|b0910	NA	0		0		0	1	D
459	267	+	850;851;849	3	b0910;b0911	2	b0911|b0912	5.58497	6	b0911|b0912	5.58497	6	|T338;T339	0|2	T338;T339	2	1	D
460	267	+	852	1	b0912	1	b0912|b0913	NA	6	b0912|b0913	NA	6	T342;T341;T340	3	T342;T341;T340	3	1	D
461	267	+	854;855;856;857;853;858	6	b0913;b0914;b0915;b0916;b0917;b0918	6	b0918|b0919	NA	6	b0918|b0919	NA	6	|||||	0|0|0|0|0|0		0	1	D
462	267	+	859	1	b0919	1	b0919|b0920	NA	6	b0919|b0921	NA	NA		0		0	NA	C
463	268	-	860	1	b0920	1	b0920|b0921	NA	6	b0905|b0920	NA	NA		0		0	NA	A
464	269	+	861	1	b0921;b0922;b0923;b0924	4	b0924|b0925	0.440697	6	b0924|b0925	0.440697	6	|||T343	0|0|0|1	T343	1	1	B
465	269	+	862	1	b0925	1	b0925|b0926	NA	6	b0925|b0926	NA	6		0		0	1	D
466	269	+	863;864	2	b0926;b0927	2	b0927|b0928	NA	6	b0927|b0932	NA	NA	|T345	0|1	T345	1	NA	C
467	270	-	865	1	b0928	1	b0928|b0929	0.046882	6	b0920|b0928	NA	NA	T344	1	T344	1	1	C
468	270	-	866	1	b0929	1	b0929|b0930	-0.222406	6	b0928|b0929	0.046882	6	T346	1	T346	1	1	D
469	270	-	867	1	b0930	1	b0930|b0931	1.18111	6	b0929|b0930	-0.222406	6	T347;T348	2	T347;T348	2	1	D
470	270	-	868	1	b0931	1	b0931|b0932	1.21511	6	b0930|b0931	1.18111	6	T349	1	T349	1	NA	B
471	271	+	869	1	b0932	1	b0932|b0933	0.470456	6	b0932|b0938	NA	NA	T350;T351	2	T350;T351	2	NA	A
472	272	-	870	1	b0933;b0934;b0935;b0936;b0937	5	b0937|b0938	NA	6	b0931|b0933	0.332412	NA	T352||||	1|0|0|0|0	T352	1	NA	A
473	273	+	872;873;871	3	b0938;b0939;b0940;b0941;b0942;b0943;b0944	7	b0944|b0945	NA	0	b0944|b0945	NA	0	T354;T355;T356;T357;T353||||||T358	5|0|0|0|0|0|1	T358	1	1	B
474	273	+	874	1	b0945	1	b0945|b0946	NA	6	b0945|b0946	NA	6	T359;T360	2	T359;T360	2	1	D
475	273	+	875	1	b0946	1	b0946|b0947	NA	0	b0946|b0948	NA	NA		0		0	NA	C
476	274	-	876	1	b0947	1	b0947|b0948	1.48917	6	b0937|b0947	NA	NA		0		0	NA	A
477	275	+	877	1	b0948;b0949	2	b0949|b0950	NA	6	b0949|b0950	NA	6	|	0|0		0	1	B
478	275	+	880;878;879	3	b0950;b0951;b0952	3	b0952|b0953	NA	4	b0952|b0953	NA	4	||T361	0|0|1	T361	1	1	D
479	275	+	881	1	b0953	1	b0953|b0954	0.002006	6	b0953|b0956	NA	NA	T365;T363;T362	3	T365;T363;T362	3	NA	C
480	276	-	883;882;886;885;884	5	b0954;b0955	2	b0955|b0956	NA	6	b0947|b0954	0.359712	NA	T364;T366|	2|0	T364;T366	2	NA	A
481	277	+	887	1	b0956	1	b0956|b0957	NA	6	b0956|b0959	NA	NA	T369	1	T369	1	NA	A
482	278	-	888	1	b0957	1	b0957|b0958	0.178882	6	b0955|b0957	0.252806	NA	T367;T368	2	T367;T368	2	1	C
483	278	-	889	1	b0958	1	b0958|b0959	NA	6	b0957|b0958	0.178882	6		0		0	NA	B
484	279	+	890	1	b0959	1	b0959|b0960	NA	6	b0959|b0962	NA	NA		0		0	NA	A
485	280	-	891	1	b0960;b0961	2	b0961|b0962	NA	6	b0958|b0960	NA	NA	|	0|0		0	NA	A
486	281	+	892	1	b0962	1	b0962|b0963	NA	6	b0962|b0965	NA	NA		0		0	NA	A
487	282	-	893	1	b0963	1	b0963|b0964	NA	0	b0961|b0963	NA	NA	T370	1	T370	1	1	C
488	282	-	894	1	b0964	1	b0964|b0965	NA	6	b0963|b0964	NA	0	T371	1	T371	1	NA	B
489	283	+	895	1	b0965	1	b0965|b0966	NA	0	b0965|b0968	NA	NA	T372	1	T372	1	NA	A
490	284	-	898;899;896;897	4	b0966;b0967	2	b0967|b0968	NA	4	b0964|b0966	NA	NA	T373|	1|0	T373	1	NA	A
491	285	+	900	1	b0968	1	b0968|b0969	NA	6	b0968|b0972	NA	NA		0		0	NA	A
492	286	-	901	1	b0969	1	b0969|b0970	NA	0	b0967|b0969	NA	NA		0		0	1	C
493	286	-	902	1	b0970	1	b0970|b0971	NA	NA	b0969|b0970	NA	0	T374	1	T374	1	1	D
494	286	-	903	1	b0971	1	b0971|b0972	NA	NA	b0970|b0971	NA	NA	T375	1	T375	1	NA	B
495	287	+	904	1	b0972;b0973;b0974;b0975;b0976;b0977	6	b0977|b0978	NA	6	b0977|b0978	NA	6	|||||	0|0|0|0|0|0		0	1	B
496	287	+	906;905	2	b0978;b0979;b4592;b0980	4	b0980|b0981	NA	6	b0980|b4516	NA	NA	|||	0|0|0|0		0	NA	C
497	288	-	908;909;911;907;910	5	b0981;b0982;b0983;b0984;b0985;b0986;b0987	7	b0987|b4516	NA	0	b0971|b0981	NA	NA	T376||||||	1|0|0|0|0|0|0	T376	1	NA	A
498	289	+	912	1	b4516;b0988	2	b0988|b0989	-2.50952	6	b0988|b0990	NA	NA	|	0|0		0	NA	A
499	290	-	913	1	b0989	1	b0989|b0990	NA	6	b0987|b0989	NA	NA		0		0	NA	A
500	291	+	914	1	b0990	1	b0990|b0991	NA	6	b0990|b0991	NA	6		0		0	1	B
501	291	+	4057;915;916	3	b0991;b4517	2	b4517|b0992	NA	4	b4517|b0994	NA	NA	|	0|0		0	NA	C
502	292	-	917	1	b0992	1	b0992|b0993	NA	6	b0989|b0992	0.241598	NA		0		0	1	C
503	292	-	918	1	b0993	1	b0993|b0994	NA	0	b0992|b0993	NA	6		0		0	NA	B
504	293	+	919	1	b0994	1	b0994|b0995	0.556433	6	b0994|b0996	0.231954	NA		0		0	NA	A
505	294	-	920	1	b0995	1	b0995|b0996	0.472291	6	b0993|b0995	NA	NA		0		0	NA	A
506	295	+	921;922	2	b0996;b0997;b0998	3	b0998|b0999	NA	6	b0998|b1001	NA	NA	||T377	0|0|1	T377	1	NA	A
507	296	-	923	1	b0999;b1000	2	b1000|b1001	NA	6	b0995|b0999	NA	NA	|	0|0		0	NA	A
508	297	+	924	1	b1001	1	b1001|b1002	NA	6	b1001|b1002	NA	6	T378	1	T378	1	1	B
509	297	+	925	1	b1002	1	b1002|b1003	NA	6	b1002|b4518	NA	NA		0		0	NA	C
510	298	-	926	1	b1003;b1004	2	b1004|b4518	NA	6	b1000|b1003	NA	NA	T379|	1|0	T379	1	NA	A
511	299	+	4058	1	b4518	1	b4518|b1006	NA	4	b4518|b1013	NA	NA	T380	1	T380	1	NA	A
512	300	-	928;927	2	b1006;b1007;b1008;b1009;b1010;b1011;b1012	7	b1012|b1013	NA	9	b1004|b1006	NA	NA	||||||	0|0|0|0|0|0|0		0	NA	A
513	301	+	929	1	b1013	1	b1013|b1014	1.09432	6	b1013|b1015	0.369062	NA		0		0	NA	A
514	302	-	930	1	b1014	1	b1014|b1015	3.79439	6	b1012|b1014	NA	NA	T383;T382;T381	3	T383;T382;T381	3	NA	A
515	303	+	931	1	b1015	1	b1015|b1018	NA	6	b1015|b1018	NA	6	T385	1	T385	1	1	B
516	303	+	933;932	2	b1018;b1019	2	b1019|b1020	NA	6	b1019|b1020	NA	6	|	0|0		0	1	D
517	303	+	934	1	b1020	1	b1020|b1021	NA	6	b1020|b1025	NA	NA	T387;T386	2	T387;T386	2	NA	C
518	304	-	937;936;935	3	b1021;b1022;b1023;b1024	4	b1024|b1025	NA	6	b1014|b1021	NA	NA	|||	0|0|0|0		0	NA	A
519	305	+	938	1	b1025	1	b1025|b1026	NA	6	b1025|b1029	NA	NA		0		0	NA	A
520	306	-	939;514	2	b1026;b1027	2	b1027|b1029	NA	2	b1024|b1026	NA	NA	|	0|0		0	NA	A
521	307	+	940	1	b1029	1	b1029|b1032	NA	NA	b1029|b1033	NA	6		0		0	NA	A
522	308	-	941	1	b1032	1	b1032|b1033	NA	NA	b1027|b1032	NA	NA	T390;T391;T389;T388	4	T390;T391;T389;T388	4	NA	A
523	309	+	944;945;942;943	4	b1033;b1034;b1035	3	b1035|b1036	NA	6	b1035|b1036	NA	6	||	0|0|0		0	1	B
524	309	+	946	1	b1036	1	b1036|b1037	NA	0	b1036|b1041	NA	NA	T394;T395	2	T394;T395	2	NA	C
525	310	-	947	1	b1037;b1038;b1039;b1040	4	b1040|b1041	-0.654581	6	b1032|b1037	NA	NA	T392;T393|||	2|0|0|0	T392;T393	2	NA	A
526	311	+	948;949;951;950;953;952;955;954;957;956	10	b1041;b1042;b1043;b1044;b1045;b1046	6	b1046|b1047	NA	0	b1046|b1048	NA	NA	|T396||||	0|1|0|0|0|0		0	NA	A
527	312	-	958	1	b1047	1	b1047|b1048	2.19525	6	b1040|b1047	0.269763	NA		0		0	NA	A
528	313	+	959	1	b1048;b1049	2	b1049|b1050	NA	6	b1049|b1050	NA	6	|T397	0|1	T397	1	1	B
529	313	+	960	1	b1050	1	b1050|b1051	NA	6	b1050|b1055	NA	NA		0		0	NA	C
530	314	-	961	1	b1051	1	b1051|b1053	NA	0	b1047|b1051	NA	NA		0		0	1	C
531	314	-	962	1	b1053	1	b1053|b1054	0.762006	6	b1051|b1053	NA	0		0		0	1	D
532	314	-	963	1	b1054	1	b1054|b1055	NA	6	b1053|b1054	0.762006	6		0		0	NA	B
533	315	+	964	1	b1055	1	b1055|b1056	NA	6	b1055|b1066	NA	NA		0		0	NA	A
534	316	-	965;966	2	b1056;b1057	2	b1057|b1058	NA	6	b1054|b1056	NA	NA	T398|	1|0	T398	1	1	C
535	316	-	967;968;969	3	b1058;b1059	2	b1059|b1060	NA	6	b1057|b1058	NA	6	|	0|0		0	1	D
536	316	-	970	1	b1060	1	b1060|b1061	NA	9	b1059|b1060	NA	6	T399	1	T399	1	1	D
537	316	-	971	1	b1061	1	b1061|b1062	NA	6	b1060|b1061	NA	9	T400	1	T400	1	1	D
538	316	-	972	1	b1062	1	b1062|b1063	NA	6	b1061|b1062	NA	6		0		0	1	D
539	316	-	977;976;975;974;973;978	6	b1063;b1064;b1065	3	b1065|b1066	NA	0	b1062|b1063	NA	6	T401|T404;T402;T403|	1|3|0	T401	1	NA	B
540	317	+	982;983;980;981;979;984	6	b1066;b1067;b1068;b1069	4	b1069|b1070	-0.287268	6	b1069|b1073	0.457779	NA	||T405|T406	0|0|1|1	T406	1	NA	A
541	318	-	986;985	2	b1070;b1071;b1072	3	b1072|b1073	1.10461	6	b1065|b1070	NA	NA	T407||	1|0|0	T407	1	NA	A
542	319	+	988;989;987	3	b1073;b1074;b1075;b1076;b1077;b1078;b1079;b1080;b1081	9	b1081|b1082	3.93306	6	b1081|b1082	3.93306	6	||||||||	0|0|0|0|0|0|0|0|0		0	1	B
543	319	+	990	1	b1082;b1083	2	b1083|b1084	0.301889	6	b1083|b1085	NA	NA	|T408;T410	0|2	T408;T410	2	NA	C
544	320	-	991	1	b1084	1	b1084|b1085	NA	6	b1072|b1084	-0.191511	NA	T409	1	T409	1	NA	A
545	321	+	992	1	b1085	1	b1085|b1086	NA	0	b1085|b1086	NA	0		0		0	1	B
546	321	+	993	1	b1086	1	b1086|b1087	NA	6	b1086|b4418	NA	NA		0		0	NA	C
547	322	-	994	1	b1087	1	b1087|b4418	NA	NA	b1084|b1087	NA	NA	T411	1	T411	1	NA	A
548	323	+	995;997;996;1003;999;998;1002;1006;1005;1004;3993;3992;1001;1000	14	b4418;b1088;b1089;b1090;b1091;b1092;b1093;b1094;b1095	9	b1095|b1096	1.17183	6	b1095|b1096	1.17183	6	|||||||T414;T413|T415	0|0|0|0|0|0|0|2|1	T415	1	1	B
549	323	+	1007;1008	2	b1096;b1097;b1098;b1099;b1100	5	b1100|b1101	NA	6	b1100|b1101	NA	6	||||	0|0|0|0|0		0	1	D
550	323	+	1009	1	b1101	1	b1101|b1102	0.092699	6	b1101|b1103	NA	NA	T417	1	T417	1	NA	C
551	324	-	1010	1	b1102	1	b1102|b1103	NA	6	b1087|b1102	NA	NA	T416	1	T416	1	NA	A
552	325	+	1011;1012;1013	3	b1103;b1104;b1105;b1106;b1107;b1108	6	b1108|b1109	NA	0	b1108|b1109	NA	0	|||||	0|0|0|0|0|0		0	1	B
553	325	+	1014	1	b1109	1	b1109|b1110	NA	6	b1109|b1110	NA	6		0		0	1	D
554	325	+	1015	1	b1110	1	b1110|b1111	NA	6	b1110|b1112	NA	NA	T418	1	T418	1	NA	C
555	326	-	1016	1	b1111	1	b1111|b1112	NA	0	b1102|b1111	NA	NA		0		0	NA	A
556	327	+	1017	1	b1112	1	b1112|b1113	NA	6	b1112|b1116	NA	NA	T419	1	T419	1	NA	A
557	328	-	1018	1	b1113	1	b1113|b1114	-0.137046	6	b1111|b1113	NA	NA		0		0	1	C
558	328	-	1019	1	b1114	1	b1114|b1115	NA	6	b1113|b1114	-0.137046	6		0		0	1	D
559	328	-	1020	1	b1115	1	b1115|b1116	NA	6	b1114|b1115	NA	6	T420	1	T420	1	NA	B
560	329	+	1025;1024;1021;1023;1022	5	b1116;b1117;b1118;b1119;b1120	5	b1120|b1121	NA	NA	b1120|b1127	1.34909	NA	||||	0|0|0|0|0		0	NA	A
561	330	-	1027;1026;1029;1028;1030;1031	6	b1121;b1122;b1123;b1124;b1125;b1126	6	b1126|b1127	0.945428	6	b1115|b1121	NA	NA	||T421|||	0|0|1|0|0|0		0	NA	A
562	331	+	1032	1	b1127	1	b1127|b1128	NA	6	b1127|b1136	0.819998	NA		0		0	NA	A
563	332	-	1033	1	b1128	1	b1128|b1129	NA	0	b1126|b1128	NA	NA	T422;T423	2	T422;T423	2	1	C
564	332	-	1034	1	b1129;b1130	2	b1130|b1131	0.168749	6	b1128|b1129	NA	0	|	0|0		0	1	D
565	332	-	1040;1038;1039;1036;1037;1035	6	b1131;b1132;b1133;b1134;b1135	5	b1135|b1136	NA	6	b1130|b1131	0.168749	6	T424;T425||||	2|0|0|0|0	T424;T425	2	NA	B
566	333	+	1041	1	b1136	1	b1136|b1137	NA	6	b1136|b1139	NA	NA	T426	1	T426	1	NA	A
567	334	-	1043;1042;1044	3	b1137;b1138	2	b1138|b1139	NA	6	b1135|b1137	NA	NA	T428;T427|	2|0	T428;T427	2	NA	A
568	335	+	1045	1	b1139	1	b1139|b1140	NA	6	b1139|b1143	NA	NA		0		0	NA	A
569	336	-	1047;1046	2	b1140;b1141	2	b1141|b1143	NA	6	b1138|b1140	NA	NA	|	0|0		0	NA	A
570	337	+	1048	1	b1143	1	b1143|b1144	NA	0	b1143|b1146	NA	NA	T429	1	T429	1	NA	A
571	338	-	1050;1051;1049	3	b1144;b1145	2	b1145|b1146	NA	6	b1141|b1144	NA	NA	|T430	0|1		0	NA	A
572	339	+	1052;1053;1054;1055;1056	5	b1146;b1147;b1148;b1150;b1153;b1154;b1155	7	b1155|b1156	NA	6	b1155|b1158	NA	NA	||||||	0|0|0|0|0|0|0		0	NA	A
573	340	-	1058;1057	2	b1156	1	b1156|b1158	NA	6	b1145|b1156	NA	NA		0		0	NA	A
574	341	+	1059	1	b1158	1	b1158|b1159	-0.215395	6	b1158|b1159	-0.215395	6		0		0	1	B
575	341	+	1060	1	b1159	1	b1159|b1160	-1.97153	6	b1159|b1164	NA	NA	T431;T433	2	T431;T433	2	NA	C
576	342	-	1061	1	b1160	1	b1160|b1161	NA	6	b1156|b1160	NA	NA	T432	1	T432	1	1	C
577	342	-	1062	1	b1161	1	b1161|b1162	NA	6	b1160|b1161	NA	6	T434	1	T434	1	1	D
578	342	-	1063	1	b1162	1	b1162|b1163	NA	6	b1161|b1162	NA	6		0		0	1	D
579	342	-	1064	1	b1163	1	b1163|b1164	NA	6	b1162|b1163	NA	6		0		0	NA	B
580	343	+	1068;1065;1067;1066	4	b1164;b1165;b1166;b1167	4	b1167|b1168	NA	6	b1167|b1168	NA	6	|||T435	0|0|0|1	T435	1	1	B
581	343	+	1069	1	b1168	1	b1168|b4520	NA	0	b1168|b4520	NA	0		0		0	1	D
582	343	+	4059	1	b4520	1	b4520|b1171	NA	4	b4520|b4594	NA	NA	T436	1	T436	1	NA	C
583	344	-	1070;1071	2	b1171;b1172;b4593	3	b4593|b4594	NA	4	b1163|b1171	NA	NA	T437||	1|0|0	T437	1	NA	A
584	345	+	4081	1	b4594	1	b4594|b1174	NA	4	b4594|b1177	NA	NA	T439	1	T439	1	NA	A
585	346	-	1072	1	b1174;b1175;b1176	3	b1176|b1177	NA	6	b4593|b1174	NA	NA	T440;T441;T442;T443;T438||	5|0|0	T440;T441;T442;T443;T438	5	NA	A
586	347	+	1073	1	b1177	1	b1177|b1178	NA	6	b1177|b1179	NA	NA	T444	1	T444	1	NA	A
587	348	-	1074	1	b1178	1	b1178|b1179	NA	NA	b1176|b1178	NA	NA		0		0	NA	A
588	349	+	1076;1077;1075	3	b1179;b1180	2	b1180|b1181	NA	6	b1180|b1181	NA	6	|	0|0		0	1	B
589	349	+	1078	1	b1181	1	b1181|b1182	NA	4	b1181|b1183	NA	NA		0		0	NA	C
590	350	-	1079	1	b1182	1	b1182|b1183	NA	6	b1178|b1182	NA	NA		0		0	NA	A
591	351	+	4145;1080	2	b1183;b1184	2	b1184|b1185	NA	6	b1184|b1187	-0.047216	NA	|	0|0		0	NA	A
592	352	-	1081	1	b1185	1	b1185|b1186	NA	9	b1182|b1185	NA	NA	T445	1	T445	1	1	C
593	352	-	1082	1	b1186	1	b1186|b1187	0.492862	6	b1185|b1186	NA	9	T446	1	T446	1	NA	B
594	353	+	1083	1	b1187	1	b1187|b1188	NA	6	b1187|b1189	NA	NA	T448	1	T448	1	NA	A
595	354	-	1084	1	b1188	1	b1188|b1189	NA	6	b1186|b1188	NA	NA	T447	1	T447	1	NA	A
596	355	+	1085	1	b1189;b1190	2	b1190|b1191	NA	6	b1190|b1193	NA	NA	|T449	0|1	T449	1	NA	A
597	356	-	1087;1086;1088	3	b1191;b1192	2	b1192|b1193	NA	6	b1188|b1191	NA	NA	|	0|0		0	NA	A
598	357	+	1089	1	b1193	1	b1193|b1194	NA	0	b1193|b1195	NA	NA		0		0	NA	A
599	358	-	1090	1	b1194	1	b1194|b1195	NA	6	b1192|b1194	NA	NA		0		0	NA	A
600	359	+	1091	1	b1195	1	b1195|b1196	NA	6	b1195|b1196	NA	6	T450	1	T450	1	1	B
601	359	+	1092	1	b1196	1	b1196|b1197	NA	6	b1196|b1201	NA	NA		0		0	NA	C
602	360	-	1093	1	b1197	1	b1197|b1198	NA	6	b1194|b1197	NA	NA	T452;T451	2	T452;T451	2	1	C
603	360	-	1094;1095	2	b1198;b1199;b1200	3	b1200|b1201	NA	6	b1197|b1198	NA	6	||	0|0|0		0	NA	B
604	361	+	1096	1	b1201	1	b1201|b1202	NA	0	b1201|b1205	NA	NA		0		0	NA	A
605	362	-	1097	1	b1202	1	b1202|b1203	NA	6	b1200|b1202	NA	NA		0		0	1	C
606	362	-	1098	1	b1203	1	b1203|b1204	NA	6	b1202|b1203	NA	6	T453	1	T453	1	1	D
607	362	-	1099	1	b1204	1	b1204|b1205	NA	6	b1203|b1204	NA	6		0		0	NA	B
608	363	+	1100	1	b1205	1	b1205|b1206	NA	6	b1205|b1210	NA	NA	T454	1	T454	1	NA	A
609	364	-	1101	1	b1206	1	b1206|b1207	NA	0	b1204|b1206	NA	NA		0		0	1	C
610	364	-	1104;1102;1103	3	b1207;b1208;b1209	3	b1209|b1210	1.77994	6	b1206|b1207	NA	0	T455|T456|	1|1|0	T455	1	NA	B
611	365	+	1111;1107;1105;1106;1110;1112;1108;1109	8	b1210;b1211;b1212;b1213;b1214;b1215	6	b1215|b4419	NA	6	b1215|b4420	NA	NA	|||||	0|0|0|0|0|0		0	NA	A
612	366	-	3994	1	b4419	1	b4419|b4420	NA	NA	b1209|b4419	NA	NA	T457	1	T457	1	NA	A
613	367	+	3995	1	b4420	1	b4420|b4421	NA	NA	b4420|b4422	NA	NA	T458	1	T458	1	NA	A
614	368	-	3996	1	b4421	1	b4421|b4422	NA	NA	b4419|b4421	NA	9	T459;T460	2	T459;T460	2	NA	A
615	369	+	3997	1	b4422	1	b4422|b4423	NA	NA	b4422|b4424	NA	NA	T462	1	T462	1	NA	A
616	370	-	3998	1	b4423	1	b4423|b4424	NA	NA	b4421|b4423	NA	9	T463;T461	2	T463;T461	2	NA	A
617	371	+	3999	1	b4424	1	b4424|b1216	NA	NA	b4424|b1217	NA	NA		0		0	NA	A
618	372	-	1113	1	b1216	1	b1216|b1217	0.189025	6	b4423|b1216	NA	9	T464	1	T464	1	NA	A
619	373	+	1114	1	b1217	1	b1217|b1218	NA	6	b1217|b1218	NA	6		0		0	1	B
620	373	+	1115	1	b1218	1	b1218|b1219	NA	4	b1218|b1220	NA	NA		0		0	NA	C
621	374	-	1116	1	b1219	1	b1219|b1220	NA	6	b1216|b1219	NA	NA		0		0	NA	A
622	375	+	1117	1	b1220	1	b1220|b1221	NA	4	b1220|b1223	NA	NA		0		0	NA	A
623	376	-	1118	1	b1221;b1222	2	b1222|b1223	1.9824	6	b1219|b1221	NA	NA	|	0|0		0	NA	A
624	377	+	1119	1	b1223	1	b1223|b1224	1.73346	6	b1223|b1224	1.73346	6	T465	1	T465	1	1	B
625	377	+	1120	1	b1224;b1225;b1226;b1227	4	b1227|b4425	NA	NA	b1227|b1234	NA	NA	|||T466	0|0|0|1	T466	1	NA	C
626	378	-	4000;1121;1122	3	b4425;b1229;b1230	3	b1230|b1231	NA	NA	b1222|b4425	NA	NA	||	0|0|0		0	1	C
627	378	-	1123	1	b1231	1	b1231|b1232	NA	NA	b1230|b1231	NA	NA		0		0	1	D
628	378	-	1124;1125;1126	3	b1232;b1233	2	b1233|b1234	NA	6	b1231|b1232	NA	NA	|	0|0		0	NA	B
629	379	+	1128;1129;1127	3	b1234;b1235	2	b1235|b1236	0.140541	6	b1235|b1236	0.140541	6	|	0|0		0	1	B
630	379	+	1130	1	b1236	1	b1236|b1237	0.168749	6	b1236|b1238	1.0616	NA	T467;T469	2	T467;T469	2	NA	C
631	380	-	1131	1	b1237	1	b1237|b1238	0.540962	6	b1233|b1237	NA	NA	T470;T468	2	T470;T468	2	NA	A
632	381	+	1132	1	b1238	1	b1238|b1241	1.17328	6	b1238|b1242	NA	NA	T471;T473	2	T471;T473	2	NA	A
633	382	-	1133	1	b1241	1	b1241|b1242	NA	6	b1237|b1241	0.720703	NA	T472	1	T472	1	NA	A
634	383	+	1134	1	b1242	1	b1242|b1243	NA	6	b1242|b1243	NA	6	T474	1	T474	1	1	B
635	383	+	1136;1135	2	b1243;b1244;b1245;b1246;b1247	5	b1247|b1248	NA	6	b1247|b4595	NA	NA	T478;T475;T477;T476||||T482	4|0|0|0|1	T482	1	NA	C
636	384	-	1137	1	b1248;b1249	2	b1249|b4595	NA	6	b1241|b1248	NA	NA	T479;T480;T481|	3|0	T479;T480;T481	3	NA	A
637	385	+	4082	1	b4595	1	b4595|b1250	NA	4	b4595|b1252	NA	NA		0		0	NA	A
638	386	-	1138	1	b1250	1	b1250|b1251	NA	6	b1249|b1250	0.65454	NA	T483	1	T483	1	1	C
639	386	-	1139	1	b1251	1	b1251|b1252	NA	0	b1250|b1251	NA	6	T484;T485	2	T484;T485	2	NA	B
640	387	+	1140	1	b1252	1	b1252|b1253	NA	6	b1252|b1256	NA	NA	T486;T487;T490	3	T486;T487;T490	3	NA	A
641	388	-	1142;1143;1141;1144;1145	5	b1253;b1254;b1255	3	b1255|b1256	NA	6	b1251|b1253	NA	NA	T488;T489|T491|	2|1|0	T488;T489	2	NA	A
642	389	+	1146	1	b1256	1	b1256|b1257	NA	6	b1256|b1266	NA	NA		0		0	NA	A
643	390	-	1148;1147	2	b1257;b1258;b1259	3	b1259|b1260	NA	0	b1255|b1257	NA	NA	T493;T492||T494	2|0|1	T493;T492	2	1	C
644	390	-	1149;1151;1150;1152	4	b1260;b1261;b1262;b1263;b1264;b1265	6	b1265|b1266	-0.658299	6	b1259|b1260	NA	0	T496;T495|||||T497	2|0|0|0|0|1	T496;T495	2	NA	B
645	391	+	1155;1154;1156;1153	4	b1266;b1267;b1268	3	b1268|b1269	NA	6	b1268|b1269	NA	6	||T498	0|0|1	T498	1	1	B
646	391	+	1157	1	b1269	1	b1269|b1270	1.08401	6	b1269|b1272	0.85816	NA	T499	1	T499	1	NA	C
647	392	-	1158	1	b1270;b1271	2	b1271|b1272	0.534604	6	b1265|b1270	-1.87676	NA	|	0|0		0	NA	A
648	393	+	1159	1	b1272	1	b1272|b1273	NA	6	b1272|b1274	-0.549721	NA	T500	1	T500	1	NA	A
649	394	-	1160	1	b1273	1	b1273|b1274	NA	6	b1271|b1273	NA	NA	T501	1	T501	1	NA	A
650	395	+	1161	1	b1274	1	b1274|b1275	-0.762755	6	b1274|b1275	-0.762755	6	T503;T502	2	T503;T502	2	1	B
651	395	+	1162	1	b1275	1	b1275|b4522	NA	6	b1275|b4522	NA	6		0		0	1	D
652	395	+	4060	1	b4522;b4523	2	b4523|b1276	NA	4	b4523|b1276	NA	4	|T504	0|1	T504	1	1	D
653	395	+	1163	1	b1276	1	b1276|b1277	3.31368	6	b1276|b1278	0.740118	NA	T506	1	T506	1	NA	C
654	396	-	1164	1	b1277	1	b1277|b1278	1.29397	6	b1273|b1277	NA	NA	T505	1	T505	1	NA	A
655	397	+	1165	1	b1278	1	b1278|b1279	NA	6	b1278|b1279	NA	6		0		0	1	B
656	397	+	1166;1167;1168	3	b1279;b1280;b1281;b1282	4	b1282|b1283	NA	0	b1282|b4672	NA	NA	|||T507	0|0|0|1	T507	1	NA	C
657	398	-	1169	1	b1283	1	b1283|b1284	NA	6	b1277|b1283	NA	NA	T508	1	T508	1	1	C
658	398	-	4083;1171;1170	3	b1284;b4596	2	b4596|b1285	NA	4	b1283|b1284	NA	6	|	0|0		0	1	D
659	398	-	1172	1	b1285	1	b1285|b4672	NA	6	b4596|b1285	NA	4		0		0	NA	B
660	399	+	4122	1	b4672	1	b4672|b1286	NA	2	b4672|b1298	NA	NA		0		0	NA	A
661	400	-	1177;1176;1175;1174;1173	5	b1286;b1287	2	b1287|b1288	NA	0	b1285|b1286	-0.546361	NA	T509|	1|0	T509	1	1	C
662	400	-	1178	1	b1288	1	b1288|b1289	NA	6	b1287|b1288	NA	0	T510;T511	2	T510;T511	2	1	D
663	400	-	1182;1180;1179;1181	4	b1289;b1290;b1291;b1292;b1293;b1294	6	b1294|b1295	NA	6	b1288|b1289	NA	6	|||||	0|0|0|0|0|0		0	1	D
664	400	-	1183	1	b1295	1	b1295|b1296	NA	6	b1294|b1295	NA	6		0		0	1	D
665	400	-	1186;1184;1185	3	b1296;b1297	2	b1297|b1298	NA	0	b1295|b1296	NA	6	T512|	1|0	T512	1	NA	B
666	401	+	1187;1188;1189	3	b1298;b1299;b1300;b1301;b1302	5	b1302|b1303	NA	6	b1302|b1304	NA	NA	||||	0|0|0|0|0		0	NA	A
667	402	-	1190	1	b1303	1	b1303|b1304	NA	0	b1297|b1303	NA	NA		0		0	NA	A
668	403	+	1191;1193;1192;1194	4	b1304;b1305;b1306;b1307;b1308	5	b1308|b1309	NA	6	b1308|b1309	NA	6	||||T513	0|0|0|0|1	T513	1	1	B
669	403	+	1199;1198;1195;1197;1196	5	b1309;b1310;b1311;b1312;b1313;b1314;b1315;b1316;b1317;b1319	10	b1319|b1320	NA	6	b1319|b1321	NA	NA	|||||||||	0|0|0|0|0|0|0|0|0|0		0	NA	C
670	404	-	1200	1	b1320	1	b1320|b1321	NA	6	b1303|b1320	NA	NA		0		0	NA	A
671	405	+	1201;1203;1202	3	b1321;b1322;b1323	3	b1323|b1324	NA	6	b1323|b1325	NA	NA	||T514;T515	0|0|2	T514;T515	2	NA	A
672	406	-	1204	1	b1324	1	b1324|b1325	NA	6	b1320|b1324	NA	NA	T516	1	T516	1	NA	A
673	407	+	1205	1	b1325	1	b1325|b1326	NA	0	b1325|b1328	NA	NA		0		0	NA	A
674	408	-	1206	1	b1326	1	b1326|b1327	NA	2	b1324|b1326	NA	NA		0		0	1	C
675	408	-	1207;1208	2	b1327	1	b1327|b1328	NA	2	b1326|b1327	NA	2		0		0	NA	B
676	409	+	1209	1	b1328	1	b1328|b1329	NA	6	b1328|b1329	NA	6		0		0	1	B
677	409	+	1210	1	b1329	1	b1329|b1330	NA	0	b1329|b1331	NA	NA		0		0	NA	C
678	410	-	1211	1	b1330	1	b1330|b1331	NA	6	b1327|b1330	NA	NA		0		0	NA	A
679	411	+	1212	1	b1331	1	b1331|b1332	NA	6	b1331|b1332	NA	6		0		0	1	B
680	411	+	1213	1	b1332	1	b1332|b1333	NA	6	b1332|b1339	NA	NA	T519	1	T519	1	NA	C
681	412	-	1214	1	b1333	1	b1333|b1334	0.936237	6	b1330|b1333	NA	NA	T518;T517	2	T518;T517	2	1	C
682	412	-	1215	1	b1334	1	b1334|b1335	2.08523	6	b1333|b1334	0.936237	6	T520	1	T520	1	1	D
683	412	-	1218;1216;1217	3	b1335;b1336;b1337;b1338	4	b1338|b1339	NA	0	b1334|b1335	2.08523	6	T521|||	1|0|0|0	T521	1	NA	B
684	413	+	1219	1	b1339	1	b1339|b4426	NA	NA	b1339|b1340	-0.574381	6		0		0	NA	A
685	414	-	4001	1	b4426	1	b4426|b1340	NA	NA	b1338|b4426	NA	NA		0		0	NA	A
686	415	+	1220	1	b1340	1	b1340|b1341	NA	6	b1340|b1342	-0.051206	NA		0		0	NA	A
687	416	-	1221	1	b1341	1	b1341|b1342	NA	0	b4426|b1341	NA	NA		0		0	NA	A
688	417	+	1222	1	b1342	1	b1342|b4699	NA	NA	b1342|b4699	NA	NA		0		0	1	B
689	417	+	4140	1	b4699	1	b4699|b1343	NA	NA	b4699|b1343	NA	NA		0		0	1	D
690	417	+	4146;1223	2	b1343	1	b1343|b1344	NA	6	b1343|b1353	NA	NA		0		0	NA	C
691	418	-	1227;1226;1225;1224;1229;1228	6	b1344;b1345;b1346;b1347;b1348;b1349;b1350	7	b1350|b1351	NA	6	b1341|b1344	NA	NA	T523|||||T524|	1|0|0|0|0|1|0	T523	1	1	C
692	418	-	1234;1230;1231;1232;1233	5	b1351;b4526;b1352	3	b1352|b1353	NA	0	b1350|b1351	NA	6	||	0|0|0		0	NA	B
693	419	+	1235	1	b1353	1	b1353|b4527	NA	0	b1353|b1357	NA	NA		0		0	NA	A
694	420	-	1236	1	b4527;b1355	2	b1355|b1356	NA	0	b1352|b4527	NA	NA	|	0|0		0	1	C
695	420	-	1237	1	b1356	1	b1356|b1357	NA	6	b1355|b1356	NA	0		0		0	NA	B
696	421	+	1240;4061;1238;1239	4	b1357;b1358;b1359;b1360;b4528	5	b4528|b1363	NA	4	b4528|b1363	NA	4	||||	0|0|0|0|0		0	1	B
697	421	+	1241	1	b1363	1	b1363|b1365	NA	6	b1363|b1365	NA	6	T526;T525	2	T526;T525	2	1	D
698	421	+	1243;1242	2	b1365	1	b1365|b1370	NA	6	b1365|b1372	NA	NA	T527	1	T527	1	NA	C
699	422	-	1245	1	b1370	1	b1370|b1372	NA	6	b1356|b1370	-2.17026	NA		0		0	NA	A
700	423	+	1248;1247;1246	3	b1372;b1373	2	b1373|b1374	NA	6	b1373|b4427	NA	NA	|	0|0		0	NA	A
701	424	-	1249	1	b1374	1	b1374|b1375	NA	NA	b1370|b1374	-1.76443	NA		0		0	1	C
702	424	-	1250	1	b1375	1	b1375|b1376	NA	NA	b1374|b1375	NA	NA		0		0	1	D
703	424	-	1251	1	b1376	1	b1376|b1377	NA	0	b1375|b1376	NA	NA	T530;T531;T529;T528	4	T530;T531;T529;T528	4	1	D
704	424	-	1252	1	b1377	1	b1377|b4427	NA	NA	b1376|b1377	NA	0	T532	1	T532	1	NA	B
705	425	+	4002	1	b4427	1	b4427|b1378	NA	NA	b4427|b4529	NA	NA		0		0	NA	A
706	426	-	1253	1	b1378	1	b1378|b4529	NA	6	b1377|b1378	0.17978	6		0		0	NA	A
707	427	+	4062	1	b4529	1	b4529|b1379	NA	4	b4529|b1381	NA	NA		0		0	NA	A
708	428	-	1254	1	b1379	1	b1379|b1380	1.78116	6	b1378|b1379	0.602001	NA		0		0	1	C
709	428	-	1255	1	b1380	1	b1380|b1381	NA	6	b1379|b1380	1.78116	6	T533	1	T533	1	NA	B
710	429	+	1256;1257	2	b1381;b1382;b1383	3	b1383|b1384	NA	0	b1383|b1385	NA	NA	||T534;T536	0|0|2	T534;T536	2	NA	A
711	430	-	1258	1	b1384	1	b1384|b1385	NA	6	b1380|b1384	NA	NA	T535	1	T535	1	NA	A
712	431	+	1259	1	b1385	1	b1385|b1386	NA	0	b1385|b1388	NA	NA	T539	1	T539	1	NA	A
713	432	-	1262;1261;1260	3	b1386;b1387	2	b1387|b1388	NA	6	b1384|b1386	NA	NA	T537;T538|T540	2|1	T537;T538	2	NA	A
714	433	+	1263;1266;1265;1264	4	b1388;b1389;b1390;b1391;b1392;b1393;b1394;b1395;b1396;b1397;b1398	11	b1398|b1399	0.151515	6	b1398|b1399	0.151515	6	||||||||||	0|0|0|0|0|0|0|0|0|0|0		0	1	B
715	433	+	1267	1	b1399;b1400	2	b1400|b4674	NA	6	b1400|b1404	NA	NA	|T541;T542	0|2	T541;T542	2	NA	C
716	434	-	4123	1	b4674	1	b4674|b1402	NA	2	b1387|b4674	NA	NA		0		0	1	C
717	434	-	1268	1	b1402;b1403	2	b1403|b1404	NA	4	b4674|b1402	NA	2	T543;T545;T544;T546|	4|0	T543;T545;T544;T546	4	NA	B
718	435	+	1269	1	b1404	1	b1404|b1406	NA	6	b1404|b1406	NA	6	T547	1	T547	1	1	B
719	435	+	1270	1	b1406	1	b1406|b1407	NA	6	b1406|b1407	NA	6	T548	1	T548	1	1	D
720	435	+	1271	1	b1407	1	b1407|b1408	NA	0	b1407|b1408	NA	0		0		0	1	D
721	435	+	1272;1273	2	b1408;b1409;b1410;b1411	4	b1411|b1412	0.541298	6	b1411|b1413	NA	NA	|||	0|0|0|0		0	NA	C
722	436	-	1274	1	b1412	1	b1412|b1413	NA	6	b1403|b1412	NA	NA		0		0	NA	A
723	437	+	1275	1	b1413	1	b1413|b1414	NA	4	b1413|b1414	NA	4		0		0	1	B
724	437	+	1276	1	b1414	1	b1414|b1415	NA	6	b1414|b1415	NA	6		0		0	1	D
725	437	+	1277	1	b1415	1	b1415|b1418	NA	6	b1415|b1418	NA	6		0		0	1	D
726	437	+	1278	1	b1418	1	b1418|b4597	NA	NA	b1418|b1419	NA	0		0		0	NA	C
727	438	-	4084	1	b4597	1	b4597|b1419	NA	NA	b1412|b4597	NA	NA		0		0	NA	A
728	439	+	1279	1	b1419	1	b1419|b4428	NA	6	b1419|b4429	NA	NA		0		0	NA	A
729	440	-	4003;1281;1280	3	b4428;b1420	2	b1420|b4429	NA	NA	b4597|b4428	NA	NA	T550;T551|	2|0	T550;T551	2	NA	A
730	441	+	4004	1	b4429	1	b4429|b1421	NA	NA	b4429|b1421	NA	NA		0		0	1	B
731	441	+	1282	1	b1421	1	b1421|b1422	NA	6	b1421|b1423	NA	NA		0		0	NA	C
732	442	-	1283	1	b1422	1	b1422|b1423	NA	0	b1420|b1422	NA	NA		0		0	NA	A
733	443	+	1284	1	b1423	1	b1423|b1424	NA	6	b1423|b1424	NA	6		0		0	1	B
734	443	+	1285	1	b1424	1	b1424|b1426	NA	4	b1424|b1426	NA	4	T552	1	T552	1	1	D
735	443	+	1286	1	b1426	1	b1426|b1427	NA	0	b1426|b1427	NA	0	T553	1	T553	1	1	D
736	443	+	1287	1	b1427	1	b1427|b1428	NA	6	b1427|b1429	NA	NA		0		0	NA	C
737	444	-	1288	1	b1428	1	b1428|b1429	NA	6	b1422|b1428	NA	NA		0		0	NA	A
738	445	+	1289	1	b1429;b1430	2	b1430|b1431	NA	6	b1430|b1431	NA	6	|	0|0		0	1	B
739	445	+	1290	1	b1431	1	b1431|b1432	NA	6	b1431|b1432	NA	6	T554;T555	2	T554;T555	2	1	D
740	445	+	1291	1	b1432	1	b1432|b1433	NA	8	b1432|b1434	NA	NA		0		0	NA	C
741	446	-	1292	1	b1433	1	b1433|b1434	NA	0	b1428|b1433	NA	NA		0		0	NA	A
742	447	+	1293;1294;1295	3	b1434;b1435	2	b1435|b1436	NA	0	b1435|b4532	NA	NA	T556|	1|0	T556	1	NA	A
743	448	-	1296	1	b1436	1	b1436|b4532	NA	6	b1433|b1436	NA	NA		0		0	NA	A
744	449	+	1297	1	b4532;b1438	2	b1438|b1439	NA	4	b1438|b1439	NA	4	|	0|0		0	1	B
745	449	+	1298	1	b1439	1	b1439|b1440	-0.078176	6	b1439|b1440	-0.078176	6		0		0	1	D
746	449	+	1299;1300;1301;1302	4	b1440;b1441;b1442;b1443;b1444	5	b1444|b4598	NA	6	b1444|b1445	NA	NA	||||	0|0|0|0|0		0	NA	C
747	450	-	4085	1	b4598	1	b4598|b1445	NA	4	b1436|b4598	NA	NA		0		0	NA	A
748	451	+	1304;1305;1306;1307;1303	5	b1445;b1446	2	b1446|b1447	NA	6	b1446|b1449	NA	NA	|	0|0		0	NA	A
749	452	-	1308	1	b1447;b1448	2	b1448|b1449	NA	6	b4598|b1447	NA	NA	|	0|0		0	NA	A
750	453	+	1309;1311;1310	3	b1449;b1450	2	b1450|b1451	NA	0	b1450|b1452	NA	NA	|	0|0		0	NA	A
751	454	-	1312	1	b1451	1	b1451|b1452	NA	6	b1448|b1451	NA	NA	T557	1	T557	1	NA	A
752	455	+	1313	1	b1452	1	b1452|b1453	NA	6	b1452|b1454	NA	NA	T558	1	T558	1	NA	A
753	456	-	1314	1	b1453	1	b1453|b1454	NA	0	b1451|b1453	NA	NA		0		0	NA	A
754	457	+	1317;1316;1315;1319;1318	5	b1454;b1455	2	b1455|b1457	NA	6	b1455|b1457	NA	6	|	0|0		0	1	B
755	457	+	1320	1	b1457	1	b1457|b1460	NA	6	b1457|b1460	NA	6	T560;T559	2	T560;T559	2	1	D
756	457	+	1322;1321	2	b1460	1	b1460|b1461	-1.02274	6	b1460|b1461	-1.02274	6		0		0	1	D
757	457	+	1323	1	b1461	1	b1461|b1462	NA	6	b1461|b1463	-0.229515	NA		0		0	NA	C
758	458	-	1324	1	b1462	1	b1462|b1463	NA	0	b1453|b1462	NA	NA		0		0	NA	A
759	459	+	1325	1	b1463	1	b1463|b1464	0.662755	6	b1463|b1474	0.156361	NA	T561	1	T561	1	NA	A
760	460	-	1326;1327;1328;1329;1331;1330;1332	7	b1464;b1465;b1466;b1467;b1468;b1469	6	b1469|b1470	NA	6	b1462|b1464	NA	NA	|||||	0|0|0|0|0|0		0	1	C
761	460	-	1334;1333	2	b1470	1	b1470|b1473	NA	6	b1469|b1470	NA	6		0		0	1	D
762	460	-	1335	1	b1473	1	b1473|b1474	NA	4	b1470|b1473	NA	6	T562	1	T562	1	NA	B
763	461	+	4147;1336	2	b1474;b1475;b1476	3	b1476|b1477	NA	6	b1476|b1482	-0.031728	NA	||T563;T565;T564	0|0|3	T563;T565;T564	3	NA	A
764	462	-	1337	1	b1477	1	b1477|b1478	NA	4	b1473|b1477	NA	NA		0		0	1	C
765	462	-	1338	1	b1478	1	b1478|b1479	NA	0	b1477|b1478	NA	4		0		0	1	D
766	462	-	1339	1	b1479	1	b1479|b1480	NA	0	b1478|b1479	NA	0	T566	1	T566	1	1	D
767	462	-	1340;1341;1342;1343	4	b1480;b1481	2	b1481|b1482	NA	0	b1479|b1480	NA	0	T567|	1|0	T567	1	NA	B
768	463	+	1344	1	b1482	1	b1482|b1483	-0.048423	6	b1482|b1513	0.042166	NA	T568	1	T568	1	NA	A
769	464	-	1345	1	b1483;b1484;b1485;b1486;b1487;b1488	6	b1488|b1489	NA	6	b1481|b1483	NA	NA	|||||	0|0|0|0|0|0		0	1	C
770	464	-	1346	1	b1489;b1490	2	b1490|b1491	NA	4	b1488|b1489	NA	6	T569|	1|0	T569	1	1	D
771	464	-	1347	1	b1491	1	b1491|b1492	NA	6	b1490|b1491	NA	4	T570;T571	2	T570;T571	2	1	D
772	464	-	1348;1349;1350	3	b1492;b1493	2	b1493|b1494	-0.208457	6	b1491|b1492	NA	6	T572|T573;T574	1|2	T572	1	1	D
773	464	-	1353;1352;1351;1355;1354	5	b1494;b1495;b1496	3	b1496|b1497	NA	6	b1493|b1494	-0.208457	6	T575;T576||	2|0|0	T575;T576	2	1	D
774	464	-	1358;1357;1356	3	b1497;b1498	2	b1498|b1499	NA	0	b1496|b1497	NA	6	T577|T578;T579	1|2	T577	1	1	D
775	464	-	1359;1360;1361	3	b1499;b1500	2	b1500|b1501	NA	6	b1498|b1499	NA	0	|	0|0		0	1	D
776	464	-	1362	1	b1501	1	b1501|b1502	NA	6	b1500|b1501	NA	6	T580	1	T580	1	1	D
777	464	-	1363	1	b1502	1	b1502|b1503	-0.580477	6	b1501|b1502	NA	6		0		0	1	D
778	464	-	1364;1365	2	b1503;b1504	2	b1504|b1507	NA	6	b1502|b1503	-0.580477	6	|	0|0		0	1	D
779	464	-	1366;1367	2	b1507;b1508	2	b1508|b1511	NA	6	b1504|b1507	NA	6	|	0|0		0	1	D
780	464	-	1371;1373;1372	3	b1511;b1512	2	b1512|b1513	0.785479	6	b1508|b1511	NA	6	T581;T582|	2|0	T581;T582	2	NA	B
781	465	+	1378;1375;1374;1377;1376	5	b1513;b1514;b1515;b1516;b1517;b1518;b1519	7	b1519|b1520	NA	6	b1519|b1526	NA	NA	||||||	0|0|0|0|0|0|0		0	NA	A
782	466	-	1379	1	b1520	1	b1520|b1521	NA	0	b1512|b1520	NA	NA		0		0	1	C
783	466	-	1380;1381;1382	3	b1521;b1522	2	b1522|b1523	NA	6	b1520|b1521	NA	0	T583|	1|0	T583	1	1	D
784	466	-	1384;1385;1386;1387;1383	5	b1523;b1524;b1525	3	b1525|b1526	NA	0	b1522|b1523	NA	6	||	0|0|0		0	NA	B
785	467	+	1388	1	b1526	1	b1526|b1527	NA	6	b1526|b1527	NA	6		0		0	1	B
786	467	+	1389	1	b1527	1	b1527|b1528	NA	6	b1527|b1528	NA	6		0		0	1	D
787	467	+	1390	1	b1528	1	b1528|b1529	0.158712	6	b1528|b1530	NA	NA	T584	1	T584	1	NA	C
788	468	-	1391	1	b1529	1	b1529|b1530	NA	6	b1525|b1529	NA	NA	T585	1	T585	1	NA	A
789	469	+	1392	1	b1530;b1531;b1532	3	b1532|b1533	NA	6	b1532|b1534	0.117425	NA	||T586	0|0|1	T586	1	NA	A
790	470	-	1393	1	b1533	1	b1533|b1534	NA	0	b1529|b1533	NA	NA		0		0	NA	A
791	471	+	1394	1	b1534	1	b1534|b4599	NA	6	b1534|b4599	NA	6		0		0	1	B
792	471	+	4086	1	b4599	1	b4599|b4698	NA	NA	b4599|b1537	NA	NA	T587;T589;T590	3	T587;T589;T590	3	NA	C
793	472	-	4139	1	b4698	1	b4698|b1535	NA	NA	b1533|b4698	NA	NA	T588	1	T588	1	1	C
794	472	-	1395	1	b1535	1	b1535|b1536	NA	6	b4698|b1535	NA	NA		0		0	1	D
795	472	-	1396	1	b1536	1	b1536|b1537	NA	6	b1535|b1536	NA	6		0		0	NA	B
796	473	+	1397	1	b1537	1	b1537|b1538	NA	6	b1537|b1539	NA	NA	T592;T593	2	T592;T593	2	NA	A
797	474	-	1398	1	b1538	1	b1538|b1539	0.944015	6	b1536|b1538	NA	NA	T594	1	T594	1	NA	A
798	475	+	1399	1	b1539	1	b1539|b1540	2.63461	6	b1539|b1540	2.63461	6	T595	1	T595	1	1	B
799	475	+	1400	1	b1540	1	b1540|b1541	NA	6	b1540|b1541	NA	6	T596	1	T596	1	1	D
800	475	+	1401	1	b1541	1	b1541|b1542	NA	6	b1541|b1544	NA	NA	T598;T597	2	T598;T597	2	NA	C
801	476	-	1403;1402	2	b1542	1	b1542|b1544	NA	NA	b1538|b1542	-0.083354	NA		0		0	NA	A
802	477	+	1404	1	b1544	1	b1544|b1545	NA	NA	b1544|b1545	NA	NA		0		0	1	B
803	477	+	1405	1	b1545	1	b1545|b1546	NA	6	b1545|b4533	NA	NA		0		0	NA	C
804	478	-	1407;1406	2	b1546;b1547	2	b1547|b4533	NA	6	b1542|b1546	NA	NA	|	0|0		0	NA	A
805	479	+	4063;1408	2	b4533;b1549	2	b1549|b1550	NA	0	b1549|b1558	NA	NA	|	0|0		0	NA	A
806	480	-	1409	1	b1550	1	b1550|b1551	NA	0	b1547|b1550	NA	NA	T599	1	T599	1	1	C
807	480	-	1410	1	b1551	1	b1551|b1552	NA	0	b1550|b1551	NA	0		0		0	1	D
808	480	-	1411	1	b1552	1	b1552|b1553	NA	6	b1551|b1552	NA	0	T600	1	T600	1	1	D
809	480	-	1412;4136	2	b1553;b4689;b1554;b1555;b1556	5	b4689|b1557	NA	NA	b1552|b1553	NA	6	||||	0|0|0|0|0		0	1	D
811	480	-	1413	1	b1557	1	b1557|b1558	-0.942096	6	b4689|b1557	NA	NA	T601	1	T601	1	NA	B
812	481	+	1414	1	b1558	1	b1558|b1559	NA	6	b1558|b1565	NA	NA	T604;T605;T602	3	T604;T605;T602	3	NA	A
813	482	-	1415	1	b1559;b1560	2	b1560|b1561	NA	2	b1557|b1559	NA	NA	T606;T603|	2|0	T606;T603	2	1	C
814	482	-	1416	1	b1561	1	b1561|b1562	NA	6	b1560|b1561	NA	2	T607	1	T607	1	1	D
815	482	-	1418;1419;1417	3	b1562;b1563;b1564	3	b1564|b1565	NA	6	b1561|b1562	NA	6	T608||	1|0|0	T608	1	NA	B
816	483	+	1420	1	b1565	1	b1565|b1566	NA	6	b1565|b1566	NA	6		0		0	1	B
817	483	+	1421	1	b1566	1	b1566|b1569	NA	6	b1566|b1570	NA	NA	T609	1	T609	1	NA	C
818	484	-	1423;1422	2	b1569	1	b1569|b1570	0.205655	6	b1564|b1569	NA	NA		0		0	NA	A
819	485	+	1424	1	b1570	1	b1570|b1571	NA	6	b1570|b1571	NA	6		0		0	1	B
820	485	+	1425;1426	2	b1571;b1572;b1573	3	b1573|b1574	NA	NA	b1573|b1574	NA	NA	||	0|0|0		0	1	D
821	485	+	1427	1	b1574	1	b1574|b1575	NA	NA	b1574|b1575	NA	NA		0		0	1	D
822	485	+	1429;1428;1430	3	b1575;b1576	2	b1576|b1580	NA	6	b1576|b1583	NA	NA	|	0|0		0	NA	C
823	486	-	1432;1431	2	b1580;b1581	2	b1581|b1582	NA	6	b1569|b1580	NA	NA	|	0|0		0	1	C
824	486	-	1433	1	b1582	1	b1582|b1583	NA	6	b1581|b1582	NA	6		0		0	NA	B
825	487	+	1434	1	b1583;b1584	2	b1584|b1585	NA	6	b1584|b1586	NA	NA	|	0|0		0	NA	A
826	488	-	1435	1	b1585	1	b1585|b1586	NA	0	b1582|b1585	NA	NA		0		0	NA	A
827	489	+	1436	1	b1586	1	b1586|b1587	NA	0	b1586|b1587	NA	0	T610	1	T610	1	1	B
828	489	+	1437;1440;1438;1439	4	b1587;b1588;b1589;b1590;b1591	5	b1591|b1592	NA	0	b1591|b1592	NA	0	|||T611|	0|0|0|1|0		0	1	D
829	489	+	1441	1	b1592	1	b1592|b1593	NA	0	b1592|b1596	NA	NA		0		0	NA	C
830	490	-	1442	1	b1593	1	b1593|b1594	NA	0	b1585|b1593	NA	NA		0		0	1	C
831	490	-	1443	1	b1594	1	b1594|b1595	1.64117	6	b1593|b1594	NA	0		0		0	1	D
832	490	-	1444	1	b1595	1	b1595|b1596	3.00245	6	b1594|b1595	1.64117	6		0		0	NA	B
833	491	+	1445	1	b1596	1	b1596|b1597	NA	6	b1596|b1597	NA	6	T612	1	T612	1	1	B
834	491	+	1446	1	b1597	1	b1597|b4601	NA	0	b1597|b4601	NA	0	T613	1	T613	1	1	D
835	491	+	4087	1	b4601	1	b4601|b1598	NA	4	b4601|b1598	NA	4		0		0	1	D
836	491	+	1447	1	b1598	1	b1598|b1599	0.201657	6	b1598|b1601	NA	NA	T615;T616	2	T615;T616	2	NA	C
837	492	-	1448	1	b1599;b1600	2	b1600|b1601	NA	6	b1595|b1599	0.232671	NA	T614;T617|	2|0	T614;T617	2	NA	A
838	493	+	1449	1	b1601	1	b1601|b1602	NA	6	b1601|b1604	NA	NA		0		0	NA	A
839	494	-	1450	1	b1602;b1603	2	b1603|b1604	NA	6	b1600|b1602	0.303708	NA	T619;T618|	2|0	T619;T618	2	NA	A
840	495	+	1454;1451;1452;1453	4	b1604;b1605;b1606	3	b1606|b1607	NA	6	b1606|b1608	NA	NA	T620||	1|0|0	T620	1	NA	A
841	496	-	1455	1	b1607	1	b1607|b1608	NA	6	b1603|b1607	NA	NA		0		0	NA	A
842	497	+	1456;1457;1458	3	b1608;b1609;b1610	3	b1610|b1611	0.496173	6	b1610|b1613	NA	NA	||	0|0|0		0	NA	A
843	498	-	1461;1460;1459	3	b1611;b1612	2	b1612|b1613	NA	6	b1607|b1611	NA	NA	|T621	0|1		0	NA	A
844	499	+	1462	1	b1613	1	b1613|b1614	NA	9	b1613|b1614	NA	9	T622	1	T622	1	1	B
845	499	+	1463	1	b1614	1	b1614|b1615	NA	6	b1614|b1621	NA	NA	T624;T625;T627	3	T624;T625;T627	3	NA	C
846	500	-	1465;1464;1467;1466	4	b1615;b1616;b1617	3	b1617|b1618	NA	6	b1612|b1615	NA	NA	T623;T626||	2|0|0	T623;T626	2	1	C
847	500	-	1468	1	b1618	1	b1618|b1619	NA	6	b1617|b1618	NA	6		0		0	1	D
848	500	-	1469	1	b1619	1	b1619|b1620	0.000595	6	b1618|b1619	NA	6		0		0	1	D
849	500	-	1470	1	b1620	1	b1620|b1621	-0.300601	6	b1619|b1620	0.000595	6	T628	1	T628	1	NA	B
850	501	+	1472;1471	2	b1621;b1622	2	b1622|b1623	0.73804	6	b1622|b1623	0.73804	6	|T629;T630	0|2	T629;T630	2	1	B
851	501	+	1473	1	b1623	1	b1623|b1624	NA	6	b1623|b4409	NA	NA	T632	1	T632	1	NA	C
852	502	-	1474	1	b1624	1	b1624|b4409	NA	0	b1620|b1624	NA	NA	T633;T631	2	T633;T631	2	NA	A
853	503	+	3984	1	b4409	1	b4409|b1625	NA	9	b4409|b1625	NA	9		0		0	1	B
854	503	+	1475	1	b1625	1	b1625|b1626	NA	6	b1625|b1626	NA	6		0		0	1	D
855	503	+	1478;1476;1477	3	b1626;b1627;b1628;b1629;b1630;b1631;b1632;b1633	8	b1633|b1634	-0.582023	6	b1633|b1634	-0.582023	6	|||||||	0|0|0|0|0|0|0|0		0	1	D
856	503	+	1479	1	b1634	1	b1634|b1635	NA	6	b1634|b1635	NA	6	T634	1	T634	1	1	D
857	503	+	1480	1	b1635	1	b1635|b1636	NA	6	b1635|b1641	NA	NA		0		0	NA	C
858	504	-	1483;1482;1481;1484	4	b1636;b1637;b1638	3	b1638|b1639	NA	6	b1624|b1636	NA	NA	|T637;T636;T635|	0|3|0		0	1	C
859	504	-	1485	1	b1639	1	b1639|b1640	NA	0	b1638|b1639	NA	6		0		0	1	D
860	504	-	1486	1	b1640	1	b1640|b1641	NA	6	b1639|b1640	NA	0		0		0	NA	B
861	505	+	1487	1	b1641	1	b1641|b1642	NA	9	b1641|b1643	NA	NA	T639	1	T639	1	NA	A
862	506	-	1488	1	b1642	1	b1642|b1643	NA	0	b1640|b1642	NA	NA	T638	1	T638	1	NA	A
863	507	+	1489	1	b1643;b1644;b1645	3	b1645|b1646	NA	6	b1645|b1649	NA	NA	||	0|0|0		0	NA	A
864	508	-	1490;1491;1492;1493;1494;1495;1496	7	b1646;b1647;b1648	3	b1648|b1649	NA	0	b1642|b1646	NA	NA	||	0|0|0		0	NA	A
865	509	+	1502;1500;1501;1497;1498;1499	6	b1649;b1650;b1651	3	b1651|b1652	NA	6	b1651|b1652	NA	6	T640||	1|0|0	T640	1	1	B
866	509	+	1503;1504;1505	3	b1652;b1653	2	b1653|b1654	NA	6	b1653|b1655	NA	NA	|T643	0|1	T643	1	NA	C
867	510	-	1506	1	b1654	1	b1654|b1655	NA	6	b1648|b1654	NA	NA	T642;T641	2	T642;T641	2	NA	A
868	511	+	1507	1	b1655	1	b1655|b1656	NA	6	b1655|b1656	NA	6	T644;T645	2	T644;T645	2	1	B
869	511	+	1508	1	b1656	1	b1656|b1657	0.796244	6	b1656|b1658	0.720819	NA	T646	1	T646	1	NA	C
870	512	-	1509	1	b1657	1	b1657|b4602	NA	6	b1654|b1657	NA	NA		0		0	1	C
871	512	-	4088	1	b4602	1	b4602|b1658	NA	4	b1657|b4602	NA	6		0		0	NA	B
872	513	+	1510	1	b1658	1	b1658|b1659	0.888071	6	b1658|b1660	NA	NA		0		0	NA	A
873	514	-	1511	1	b1659	1	b1659|b1660	NA	6	b4602|b1659	NA	NA		0		0	NA	A
874	515	+	1512	1	b1660	1	b1660|b1661	NA	9	b1660|b1661	NA	9		0		0	1	B
875	515	+	1513	1	b1661	1	b1661|b1662	1.5516	6	b1661|b1663	NA	NA	T647	1	T647	1	NA	C
876	516	-	1514	1	b1662	1	b1662|b1663	NA	6	b1659|b1662	0.187121	NA		0		0	NA	A
877	517	+	1515	1	b1663	1	b1663|b1664	NA	9	b1663|b1665	NA	NA	T648;T651;T650	3	T648;T651;T650	3	NA	A
878	518	-	1516	1	b1664	1	b1664|b1665	NA	NA	b1662|b1664	NA	NA	T649;T652	2	T649;T652	2	NA	A
879	519	+	1517	1	b1665;b1666	2	b1666|b1667	NA	NA	b1666|b1667	NA	NA	|	0|0		0	1	B
880	519	+	1518	1	b1667	1	b1667|b1668	NA	6	b1667|b1668	NA	6	T653	1	T653	1	1	D
881	519	+	1519	1	b1668	1	b1668|b1669	NA	6	b1668|b1676	NA	NA		0		0	NA	C
882	520	-	1520;1521;1522	3	b1669;b1670;b1671;b1672;b1673;b1674	6	b1674|b1675	NA	6	b1664|b1669	NA	NA	|||||	0|0|0|0|0|0		0	1	C
883	520	-	1523	1	b1675	1	b1675|b1676	NA	6	b1674|b1675	NA	6	T655;T654;T656	3	T655;T654;T656	3	NA	B
884	521	+	1524	1	b1676	1	b1676|b1677	0.151577	6	b1676|b1677	0.151577	6	T657	1	T657	1	1	B
885	521	+	1525	1	b1677	1	b1677|b1678	0.147343	6	b1677|b1688	NA	NA	T658	1	T658	1	NA	C
886	522	-	1526	1	b1678	1	b1678|b1679	NA	6	b1675|b1678	NA	NA	T659	1	T659	1	1	C
887	522	-	1527	1	b1679;b1680;b1681;b1682;b1683;b1684	6	b1684|b4430	NA	NA	b1678|b1679	NA	6	|||||	0|0|0|0|0|0		0	1	D
888	522	-	4005	1	b4430	1	b4430|b1685	NA	NA	b1684|b4430	NA	NA	T660	1	T660	1	1	D
889	522	-	1528;1529;1530	3	b1685;b1686;b1687	3	b1687|b1688	NA	6	b4430|b1685	NA	NA	|T661;T662|	0|2|0		0	NA	B
890	523	+	1531	1	b1688	1	b1688|b4431	NA	NA	b1688|b4431	NA	NA	T663	1	T663	1	1	B
891	523	+	4006	1	b4431	1	b4431|b1689	NA	NA	b4431|b1689	NA	NA		0		0	1	D
892	523	+	1532	1	b1689	1	b1689|b1690	NA	0	b1689|b1690	NA	0		0		0	1	D
893	523	+	1533	1	b1690	1	b1690|b1691	NA	6	b1690|b1691	NA	6		0		0	1	D
894	523	+	1536;1535;1534	3	b1691;b1692;b1693	3	b1693|b1694	0.44966	6	b1693|b1694	0.44966	6	||	0|0|0		0	1	D
895	523	+	1537;1538	2	b1694;b1695	2	b1695|b1696	NA	0	b1695|b1697	NA	NA	|T664;T665	0|2	T664;T665	2	NA	C
896	524	-	1539	1	b1696	1	b1696|b1697	0.047876	6	b1687|b1696	0.200701	NA		0		0	NA	A
897	525	+	1542;1540;1541	3	b1697;b1698;b1699;b1700;b1701	5	b1701|b1702	NA	4	b1701|b1703	NA	NA	|||T666;T667|T668;T669;T671	0|0|0|2|3	T668;T669;T671	3	NA	A
898	526	-	1543	1	b1702	1	b1702|b1703	NA	6	b1696|b1702	0.185126	NA	T670	1	T670	1	NA	A
899	527	+	1544	1	b1703	1	b1703|b1704	NA	6	b1703|b1704	NA	6		0		0	1	B
900	527	+	1545	1	b1704	1	b1704|b1705	NA	6	b1704|b1705	NA	6	T672	1	T672	1	1	D
901	527	+	1546	1	b1705	1	b1705|b1706	NA	6	b1705|b4535	NA	NA		0		0	NA	C
902	528	-	1551;1550;1547;1548;1549	5	b1706;b1707	2	b1707|b1708	NA	6	b1702|b1706	NA	NA	|	0|0		0	1	C
903	528	-	1553;1552;1555;1554;1557;1556	6	b1708;b1709;b1710;b1711	4	b1711|b1712	0.85012	6	b1707|b1708	NA	6	T673|||	1|0|0|0	T673	1	1	D
904	528	-	1559;1558;1568;1569;1560;1561;1562;1563;1564;1565;1566;1567	12	b1712;b1713;b1714;b1715;b1716;b1717;b1718;b1719	8	b1719|b4535	NA	6	b1711|b1712	0.85012	6	T674|||T675|T676||T677|	1|0|0|1|1|0|1|0	T674	1	NA	B
905	529	+	4064	1	b4535	1	b4535|b1722	NA	4	b4535|b1723	NA	NA		0		0	NA	A
906	530	-	1570	1	b1722	1	b1722|b1723	NA	6	b1719|b1722	NA	NA	T679;T678	2	T679;T678	2	NA	A
907	531	+	1571	1	b1723	1	b1723|b1724	NA	9	b1723|b1724	NA	9		0		0	1	B
908	531	+	1573;1572;1574	3	b1724;b1725	2	b1725|b1726	NA	6	b1725|b1727	NA	NA	|T680	0|1	T680	1	NA	C
909	532	-	1575	1	b1726	1	b1726|b1727	NA	6	b1722|b1726	NA	NA		0		0	NA	A
910	533	+	1576	1	b1727	1	b1727|b1728	NA	6	b1727|b1728	NA	6	T681	1	T681	1	1	B
911	533	+	1577	1	b1728	1	b1728|b1729	NA	2	b1728|b1729	NA	2		0		0	1	D
912	533	+	1578	1	b1729	1	b1729|b1730	NA	6	b1729|b1732	NA	NA	T682	1	T682	1	NA	C
913	534	-	1579	1	b1730	1	b1730|b1731	NA	2	b1726|b1730	NA	NA		0		0	1	C
914	534	-	1580	1	b1731	1	b1731|b1732	NA	4	b1730|b1731	NA	2	T683	1	T683	1	NA	B
915	535	+	1581	1	b1732	1	b1732|b1733	NA	9	b1732|b1740	NA	NA	T684;T685	2	T684;T685	2	NA	A
916	536	-	1582;1583;1584;1585	4	b1733;b1734;b1735;b1736;b1737;b1738	6	b1738|b1739	NA	6	b1731|b1733	NA	NA	|||||T686	0|0|0|0|0|1		0	1	C
917	536	-	1586	1	b1739	1	b1739|b1740	NA	6	b1738|b1739	NA	6	T687	1	T687	1	NA	B
918	537	+	1587	1	b1740	1	b1740|b1741	-0.047154	6	b1740|b1741	-0.047154	6	T688	1	T688	1	1	B
919	537	+	1588	1	b1741	1	b1741|b1742	NA	6	b1741|b1749	0.930699	NA		0		0	NA	C
920	538	-	1589	1	b1742	1	b1742|b1743	NA	0	b1739|b1742	NA	NA		0		0	1	C
921	538	-	1590	1	b1743	1	b1743|b1744	NA	6	b1742|b1743	NA	0	T689	1	T689	1	1	D
922	538	-	1591	1	b1744;b1745;b1746;b1747;b1748	5	b1748|b1749	1.42318	6	b1743|b1744	NA	6	T690||||	1|0|0|0|0	T690	1	NA	B
923	539	+	1592	1	b1749	1	b1749|b1750	NA	6	b1749|b1750	NA	6		0		0	1	B
924	539	+	1595;1594;1597;1596;1593	5	b1750;b1751;b1752;b1753;b1754;b1755;b1756;b1757	8	b1757|b1758	NA	0	b1757|b1759	NA	NA	|||T691||||	0|0|0|1|0|0|0|0		0	NA	C
925	540	-	1598	1	b1758	1	b1758|b1759	NA	0	b1748|b1758	NA	NA		0		0	NA	A
926	541	+	1599	1	b1759	1	b1759|b1760	NA	6	b1759|b1761	NA	NA		0		0	NA	A
927	542	-	1600	1	b1760	1	b1760|b1761	NA	6	b1758|b1760	NA	NA		0		0	NA	A
928	543	+	1601	1	b1761	1	b1761|b1762	NA	6	b1761|b1766	2.0638	NA		0		0	NA	A
929	544	-	1602	1	b1762	1	b1762|b1763	NA	0	b1760|b1762	NA	NA		0		0	1	C
930	544	-	1603;1604	2	b1763;b1764;b1765	3	b1765|b1766	2.28385	6	b1762|b1763	NA	0	T693||	1|0|0	T693	1	NA	B
931	545	+	1605	1	b1766	1	b1766|b1767	1.08401	6	b1766|b1767	1.08401	6	T695;T694;T696	3	T695;T694;T696	3	1	B
932	545	+	1606	1	b1767;b1768	2	b1768|b1769	NA	0	b1768|b1779	NA	NA	|	0|0		0	NA	C
933	546	-	1607	1	b1769	1	b1769|b1770	-0.208759	6	b1765|b1769	0.018179	NA		0		0	1	C
934	546	-	1608	1	b1770	1	b1770|b1771	NA	6	b1769|b1770	-0.208759	6		0		0	1	D
935	546	-	1609;1610	2	b1771;b1772;b1773;b1774;b1775;b1776	6	b1776|b1777	NA	6	b1770|b1771	NA	6	|||||	0|0|0|0|0|0		0	1	D
936	546	-	1612;1613;1611	3	b1777;b1778	2	b1778|b1779	NA	6	b1776|b1777	NA	6	T699;T698;T697|	3|0	T699;T698;T697	3	NA	B
937	547	+	1614	1	b1779	1	b1779|b1780	NA	6	b1779|b1780	NA	6	T700	1	T700	1	1	B
938	547	+	1615	1	b1780	1	b1780|b1781	NA	0	b1780|b1783	NA	NA		0		0	NA	C
939	548	-	1616	1	b1781	1	b1781|b1782	NA	6	b1778|b1781	NA	NA	T701	1	T701	1	1	C
940	548	-	1617	1	b1782	1	b1782|b1783	NA	6	b1781|b1782	NA	6	T702	1	T702	1	NA	B
941	549	+	1618	1	b1783;b1784	2	b1784|b1785	NA	6	b1784|b1785	NA	6	|T703	0|1	T703	1	1	B
942	549	+	1619	1	b1785	1	b1785|b1786	NA	6	b1785|b1786	NA	6	T704	1	T704	1	1	D
943	549	+	1623;1622;1621;1620;1624	5	b1786;b1787	2	b1787|b1788	NA	6	b1787|b1789	NA	NA	|	0|0		0	NA	C
944	550	-	1625	1	b1788	1	b1788|b1789	NA	0	b1782|b1788	NA	NA		0		0	NA	A
945	551	+	1626	1	b1789	1	b1789|b1790	NA	6	b1789|b1791	NA	NA		0		0	NA	A
946	552	-	1627	1	b1790	1	b1790|b1791	0.346016	6	b1788|b1790	NA	NA		0		0	NA	A
947	553	+	1630;1631;1632;1628;1629	5	b1791;b1792	2	b1792|b1793	NA	0	b1792|b1794	NA	NA	|	0|0		0	NA	A
948	554	-	1633	1	b1793	1	b1793|b1794	NA	6	b1790|b1793	NA	NA		0		0	NA	A
949	555	+	1634	1	b1794	1	b1794|b4676	NA	0	b1794|b4676	NA	0		0		0	1	B
950	555	+	4125	1	b4676	1	b4676|b4675	NA	2	b4676|b4675	NA	2		0		0	1	D
951	555	+	4124	1	b4675	1	b4675|b1795	NA	2	b4675|b1800	NA	NA	T708	1	T708	1	NA	C
952	556	-	1635	1	b1795	1	b1795|b1796	NA	6	b1793|b1795	NA	NA	T707;T706;T705;T709	4	T707;T706;T705;T709	4	1	C
953	556	-	1636;1637	2	b1796;b1797	2	b1797|b1798	-0.039769	6	b1795|b1796	NA	6	|	0|0		0	1	D
954	556	-	1638	1	b1798	1	b1798|b1799	NA	6	b1797|b1798	-0.039769	6		0		0	1	D
955	556	-	1639	1	b1799	1	b1799|b1800	NA	0	b1798|b1799	NA	6	T710	1	T710	1	NA	B
956	557	+	1640	1	b1800	1	b1800|b1801	0.030856	6	b1800|b1801	0.030856	6	T711	1	T711	1	1	B
957	557	+	1641;1643;1642	3	b1801;b1802;b1803	3	b1803|b1804	0.571334	6	b1803|b1809	NA	NA	||T712	0|0|1	T712	1	NA	C
958	558	-	1644	1	b1804	1	b1804|b1805	2.45649	6	b1799|b1804	NA	NA		0		0	1	C
959	558	-	1645	1	b1805	1	b1805|b1806	NA	6	b1804|b1805	2.45649	6	T713	1	T713	1	1	D
960	558	-	1647;1646;1649;1648;1650;1651	6	b1806;b1807;b1808	3	b1808|b1809	NA	6	b1805|b1806	NA	6	T714;T715||	2|0|0	T714;T715	2	NA	B
961	559	+	1652	1	b1809	1	b1809|b1810	NA	0	b1809|b1810	NA	0		0		0	1	B
962	559	+	1653	1	b1810	1	b1810|b1811	NA	2	b1810|b1812	NA	NA	T716	1	T716	1	NA	C
963	560	-	1654	1	b1811	1	b1811|b1812	NA	6	b1808|b1811	NA	NA		0		0	NA	A
964	561	+	1655	1	b1812;b1813	2	b1813|b1814	NA	6	b1813|b1814	NA	6	|	0|0		0	1	B
965	561	+	1656	1	b1814	1	b1814|b1815	NA	6	b1814|b1815	NA	6	T717;T718	2	T717;T718	2	1	D
966	561	+	1657	1	b1815	1	b1815|b1816	NA	0	b1815|b1817	NA	NA		0		0	NA	C
967	562	-	1658	1	b1816	1	b1816|b1817	NA	6	b1811|b1816	NA	NA		0		0	NA	A
968	563	+	1659;1664;1663;1662;1661;1660	6	b1817;b1818;b1819;b1820	4	b1820|b1821	NA	6	b1820|b1821	NA	6	||T719|	0|0|1|0		0	1	B
969	563	+	1665	1	b1821	1	b1821|b1822	NA	6	b1821|b4536	NA	NA		0		0	NA	C
970	564	-	1666	1	b1822	1	b1822|b1823	1.19705	6	b1816|b1822	NA	NA		0		0	1	C
971	564	-	1667	1	b1823;b1824	2	b1824|b1825	NA	6	b1822|b1823	1.19705	6	T720|	1|0	T720	1	1	D
972	564	-	1670;1669;1668	3	b1825;b1826	2	b1826|b4536	NA	6	b1824|b1825	NA	6	|	0|0		0	NA	B
973	565	+	4065	1	b4536	1	b4536|b1827	NA	4	b4536|b1828	NA	NA		0		0	NA	A
974	566	-	1671	1	b1827	1	b1827|b1828	NA	6	b1826|b1827	NA	NA		0		0	NA	A
975	567	+	1672	1	b1828	1	b1828|b1829	NA	0	b1828|b1833	NA	NA	T721;T723	2	T721;T723	2	NA	A
976	568	-	1673	1	b1829	1	b1829|b1830	2.24882	6	b1827|b1829	0.740118	NA	T722	1	T722	1	1	C
977	568	-	1674;1675;1676	3	b1830;b1831;b1832	3	b1832|b1833	NA	7	b1829|b1830	2.24882	6	T725;T724||	2|0|0	T725;T724	2	NA	B
978	569	+	1677;1678	2	b1833;b1834	2	b1834|b1835	NA	0	b1834|b1835	NA	0	|T727;T726	0|2	T727;T726	2	1	B
979	569	+	1679	1	b1835	1	b1835|b1836	NA	0	b1835|b1836	NA	0		0		0	1	D
980	569	+	1681;1680;1683;1682;1684	5	b1836;b1837	2	b1837|b1838	NA	0	b1837|b4432	NA	NA	|	0|0		0	NA	C
981	570	-	1685	1	b1838	1	b1838|b4433	NA	NA	b1832|b1838	NA	NA		0		0	NA	A
982	571	+	4007	1	b4432	1	b4432|b1839	NA	NA	b4432|b1842	NA	NA	T730	1	T730	1	NA	A
983	572	-	4008	1	b4433	1	b4433|b4432	NA	NA	b1838|b4433	NA	NA	T729;T728	2	T729;T728	2	1	C
984	572	-	1686	1	b1839;b1840;b1841	3	b1841|b1842	0.364024	6	b4433|b1839	NA	NA	||	0|0|0		0	NA	B
985	573	+	1687	1	b1842	1	b1842|b1843	0.472291	6	b1842|b1843	0.472291	6		0		0	1	B
986	573	+	1689;1688;1690	3	b1843;b1844	2	b1844|b1845	0.71235	6	b1844|b1849	0.424703	NA	|	0|0		0	NA	C
987	574	-	1691	1	b1845	1	b1845|b1846	NA	6	b1841|b1845	0.441942	NA		0		0	1	C
988	574	-	1692	1	b1846	1	b1846|b1847	NA	6	b1845|b1846	NA	6		0		0	1	D
989	574	-	1696;1694;1695;1693	4	b1847;b1848	2	b1848|b1849	NA	6	b1846|b1847	NA	6	|	0|0		0	NA	B
990	575	+	1697	1	b1849	1	b1849|b1850	1.09706	6	b1849|b1853	0.65943	NA	T733	1	T733	1	NA	A
991	576	-	1700;1701;1698;1699	4	b1850;b1851	2	b1851|b1852	1.79076	6	b1848|b1850	NA	NA	T732;T731|	2|0	T732;T731	2	1	C
992	576	-	1702	1	b1852	1	b1852|b1853	1.80679	6	b1851|b1852	1.79076	6	T734	1	T734	1	NA	B
993	577	+	1703	1	b1853	1	b1853|b1854	0.81677	6	b1853|b1854	0.81677	6		0		0	1	B
994	577	+	1704	1	b1854	1	b1854|b1855	0.400999	6	b1854|b1858	0.818179	NA	T737	1	T737	1	NA	C
995	578	-	1705	1	b1855	1	b1855|b1856	NA	6	b1852|b1855	0.747657	NA	T736;T735	2	T736;T735	2	1	C
996	578	-	1708;1706;1707	3	b1856;b1857	2	b1857|b1858	NA	0	b1855|b1856	NA	6	T738|	1|0	T738	1	NA	B
997	579	+	1709	1	b1858;b1859	2	b1859|b1860	1.98805	6	b1859|b1862	NA	NA	|	0|0		0	NA	A
998	580	-	1710	1	b1860;b1861	2	b1861|b4677	NA	6	b1857|b1860	NA	NA	T739|	1|0	T739	1	1	C
999	580	-	4126	1	b4677	1	b4677|b1862	NA	2	b1861|b4677	NA	6	T741;T740	2	T741;T740	2	NA	B
1000	581	+	1711	1	b1862	1	b1862|b1863	NA	0	b1862|b1867	NA	NA		0		0	NA	A
1001	582	-	1713;1712;1717;1716;1715;1714	6	b1863;b1864;b1865;b1866	4	b1866|b1867	NA	6	b4677|b1863	NA	NA	|||	0|0|0|0		0	NA	A
1002	583	+	1719;1718;1722;1720;1721	5	b1867;b1868;b1869;b1870;b1871	5	b1871|b1872	NA	6	b1871|b1876	NA	NA	||||T742	0|0|0|0|1	T742	1	NA	A
1003	584	-	1724;1723	2	b1872;b1873	2	b1873|b1874	NA	6	b1866|b1872	NA	NA	|	0|0		0	1	C
1004	584	-	1726;1727;1725	3	b1874;b1875	2	b1875|b1876	NA	0	b1873|b1874	NA	6	T743|	1|0	T743	1	NA	B
1005	585	+	1728	1	b1876	1	b1876|b1877	NA	6	b1876|b1877	NA	6	T744	1	T744	1	1	B
1006	585	+	1729	1	b1877	1	b1877|b1878	NA	0	b1877|b1895	NA	NA		0		0	NA	C
1007	586	-	1731;1730;1732	3	b1878;b1879;b1880;b1881;b1882;b1883;b1884;b1885;b1886	9	b1886|b1887	1.01577	6	b1875|b1878	NA	NA	|||T745|||||	0|0|0|1|0|0|0|0|0		0	1	C
1008	586	-	1733	1	b1887;b1888;b1889;b1890	4	b1890|b1891	0.777637	6	b1886|b1887	1.01577	6	T746|||	1|0|0|0	T746	1	1	D
1009	586	-	1734	1	b1891;b1892	2	b1892|b1893	NA	4	b1890|b1891	0.777637	6	T747|	1|0	T747	1	1	D
1010	586	-	1735	1	b1893;b1894	2	b1894|b1895	NA	6	b1892|b1893	NA	4	|	0|0		0	NA	B
1011	587	+	1736	1	b1895	1	b1895|b1896	-0.131534	6	b1895|b1902	0.211246	NA		0		0	NA	A
1012	588	-	1739;1738;1737	3	b1896;b1897	2	b1897|b4460	NA	6	b1894|b1896	NA	NA	|	0|0		0	1	C
1013	588	-	1740;1741;4037	3	b4460;b1900;b1901	3	b1901|b1902	-0.408473	6	b1897|b4460	NA	6	T749;T748||	2|0|0	T749;T748	2	NA	B
1014	589	+	1742	1	b1902	1	b1902|b4537	NA	6	b1902|b1904	NA	NA	T750;T751;T752	3	T750;T751;T752	3	NA	A
1015	590	-	4066	1	b4537	1	b4537|b4663	NA	4	b1901|b4537	NA	NA	T753	1	T753	1	1	C
1016	590	-	4113	1	b4663	1	b4663|b1904	NA	2	b4537|b4663	NA	4	T754	1	T754	1	NA	B
1017	591	+	1743	1	b1904	1	b1904|b1905	NA	6	b1904|b1905	NA	6		0		0	1	B
1018	591	+	1744	1	b1905	1	b1905|b1906	NA	6	b1905|b1907	0.74409	NA	T755	1	T755	1	NA	C
1019	592	-	1745	1	b1906	1	b1906|b1907	NA	6	b4663|b1906	NA	NA		0		0	NA	A
1020	593	+	1746	1	b1907	1	b1907|b1908	NA	6	b1907|b1915	NA	NA		0		0	NA	A
1021	594	-	1747	1	b1908	1	b1908|b1909	NA	NA	b1906|b1908	NA	NA		0		0	1	C
1022	594	-	1748	1	b1909;b1910;b1911	3	b1911|b1912	NA	NA	b1908|b1909	NA	NA	T756||	1|0|0	T756	1	1	D
1023	594	-	1749;1754;1753;1752;1751;1750	6	b1912;b1913;b1914	3	b1914|b1915	NA	6	b1911|b1912	NA	NA	||	0|0|0		0	NA	B
1024	595	+	1755	1	b1915	1	b1915|b1916	NA	6	b1915|b1924	NA	NA	T758	1	T758	1	NA	A
1025	596	-	1756	1	b1916	1	b1916|b1917	0.121576	6	b1914|b1916	0.841703	NA	T759;T757	2	T759;T757	2	1	C
1026	596	-	1757;1758	2	b1917;b1918;b1919	3	b1919|b1920	NA	0	b1916|b1917	0.121576	6	||	0|0|0		0	1	D
1027	596	-	1760;1761;1759	3	b1920;b1921;b1922	3	b1922|b1923	NA	9	b1919|b1920	NA	0	T760||	1|0|0	T760	1	1	D
1028	596	-	1762	1	b1923	1	b1923|b1924	4.8757	6	b1922|b1923	NA	9	T761	1	T761	1	NA	B
1029	597	+	1763;1766;1767;1764;1765	5	b1924;b1925;b1926;b1927	4	b1927|b1928	NA	6	b1927|b1929	NA	NA	|||T762	0|0|0|1	T762	1	NA	A
1030	598	-	1768	1	b1928	1	b1928|b1929	NA	6	b1923|b1928	NA	NA	T763;T764	2	T763;T764	2	NA	A
1031	599	+	1769	1	b1929;b1930	2	b1930|b1931	NA	6	b1930|b1931	NA	6	|T765	0|1	T765	1	1	B
1032	599	+	1770	1	b1931	1	b1931|b1932	NA	9	b1931|b1932	NA	9		0		0	1	D
1033	599	+	1771	1	b1932	1	b1932|b1937	NA	6	b1932|b1938	NA	NA		0		0	NA	C
1034	600	-	1772	1	b1937	1	b1937|b1938	4.59649	6	b1928|b1937	NA	NA		0		0	NA	A
1035	601	+	1773	1	b1938;b1939;b1940;b1941;b1942;b1943	6	b1943|b1944	1.16605	6	b1943|b1944	1.16605	6	|||||	0|0|0|0|0|0		0	1	B
1036	601	+	1775;1774	2	b1944;b1945;b1946;b1947;b1948;b1949;b1950	7	b1950|b1951	0.21207	6	b1950|b1951	0.21207	6	||||||	0|0|0|0|0|0|0		0	1	D
1037	601	+	1776	1	b1951	1	b1951|b1952	NA	6	b1951|b1953	NA	NA		0		0	NA	C
1038	602	-	1777	1	b1952	1	b1952|b1953	NA	6	b1937|b1952	NA	NA	T767;T766	2	T767;T766	2	NA	A
1039	603	+	1778	1	b1953	1	b1953|b1954	NA	NA	b1953|b1955	NA	0		0		0	NA	A
1040	604	-	1779	1	b1954	1	b1954|b1955	NA	NA	b1952|b1954	NA	NA		0		0	NA	A
1041	605	+	1780	1	b1955	1	b1955|b1956	NA	6	b1955|b1959	-0.039769	NA		0		0	NA	A
1042	606	-	1781	1	b1956	1	b1956|b1957	NA	0	b1954|b1956	NA	NA		0		0	1	C
1043	606	-	1782;1783;1784	3	b1957;b1958	2	b1958|b1959	NA	6	b1956|b1957	NA	0	T769|	1|0	T769	1	NA	B
1044	607	+	1785	1	b1959	1	b1959|b1960	0.39293	6	b1959|b4603	NA	NA		0		0	NA	A
1045	608	-	1788;1789;1790;1786;1787	5	b1960;b1961;b1962;b1963	4	b1963|b4603	NA	NA	b1958|b1960	NA	NA	|||	0|0|0|0		0	NA	A
1046	609	+	4089	1	b4603	1	b4603|b1967	NA	NA	b4603|b1967	NA	NA	T771	1	T771	1	1	B
1047	609	+	1791	1	b1967	1	b1967|b1968	0.211301	6	b1967|b1970	0.25117	NA	T772	1	T772	1	NA	C
1048	610	-	1792	1	b1968;b1969	2	b1969|b1970	NA	0	b1963|b1968	NA	NA	|	0|0		0	NA	A
1049	611	+	1793	1	b1970	1	b1970|b1971	0.135942	6	b1970|b1971	0.135942	6		0		0	1	B
1050	611	+	1794	1	b1971;b1972	2	b1972|b1973	NA	6	b1972|b1973	NA	6	|	0|0		0	1	D
1051	611	+	1795	1	b1973	1	b1973|b1974	NA	6	b1973|b1974	NA	6	T773	1	T773	1	1	D
1052	611	+	1796	1	b1974	1	b1974|b1975	NA	NA	b1974|b1976	NA	0		0		0	NA	C
1053	612	-	1797	1	b1975	1	b1975|b1976	NA	NA	b1969|b1975	NA	NA		0		0	NA	A
1054	613	+	1799;1798;1800	3	b1976;b1977	2	b1977|b1978	NA	NA	b1977|b1978	NA	NA	|T774	0|1	T774	1	1	B
1055	613	+	1801	1	b1978	1	b1978|b1981	NA	4	b1978|b1981	NA	4	T775	1	T775	1	1	D
1056	613	+	1802	1	b1981	1	b1981|b1982	-0.187993	6	b1981|b1982	-0.187993	6		0		0	1	D
1057	613	+	1803	1	b1982	1	b1982|b1983	NA	6	b1982|b1983	NA	6		0		0	1	D
1058	613	+	1804	1	b1983	1	b1983|b1984	NA	NA	b1983|b1986	NA	NA	T776;T777;T779	3	T776;T777;T779	3	NA	C
1059	614	-	1807;1806;1805	3	b1984;b1985	2	b1985|b1986	NA	NA	b1975|b1984	NA	NA	T778|	1|0	T778	1	NA	A
1060	615	+	1808	1	b1986	1	b1986|b1987	NA	NA	b1986|b1989	NA	NA	T780	1	T780	1	NA	A
1061	616	-	1810;1811;1809	3	b1987;b1988	2	b1988|b1989	NA	NA	b1985|b1987	NA	2	|	0|0		0	NA	A
1062	617	+	1812	1	b1989	1	b1989|b1990	NA	NA	b1989|b4435	NA	NA	T783;T781	2	T783;T781	2	NA	A
1063	618	-	1813	1	b1990	1	b1990|b1991	NA	6	b1988|b1990	NA	6	T782	1	T782	1	1	C
1064	618	-	1814	1	b1991;b1992;b1993	3	b1993|b1994	NA	6	b1990|b1991	NA	6	||	0|0|0		0	1	D
1065	618	-	1815	1	b1994	1	b1994|b1996	NA	6	b1993|b1994	NA	6		0		0	1	D
1066	618	-	1816	1	b1996;b1997	2	b1997|b4435	NA	NA	b1994|b1996	NA	6	T784|	1|0	T784	1	NA	B
1067	619	+	4009;1817;1818;1819;4010	5	b4435;b2000	2	b2000|b2001	NA	9	b2000|b2001	NA	9	|	0|0		0	1	B
1068	619	+	1821;1820;1823;1822	4	b2001;b2002;b2003;b2004;b2005	5	b2005|b2007	NA	6	b2005|b2011	NA	NA	||||T785;T790	0|0|0|0|2	T785;T790	2	NA	C
1069	620	-	1824	1	b2007	1	b2007|b2008	NA	4	b1997|b2007	NA	NA	T787;T786;T789;T788	4	T787;T786;T789;T788	4	1	C
1070	620	-	1825;1827;1826	3	b2008;b2009	2	b2009|b2010	NA	6	b2007|b2008	NA	4	|	0|0		0	1	D
1071	620	-	1828	1	b2010	1	b2010|b2011	NA	6	b2009|b2010	NA	6		0		0	NA	B
1072	621	+	1829	1	b2011	1	b2011|b2012	-0.164947	6	b2011|b2018	-1.95517	NA		0		0	NA	A
1073	622	-	1830	1	b2012;b2013	2	b2013|b2014	NA	6	b2010|b2012	NA	NA	|	0|0		0	1	C
1074	622	-	1831	1	b2014	1	b2014|b4678	NA	0	b2013|b2014	NA	6	T791	1	T791	1	1	D
1075	622	-	4127	1	b4678	1	b4678|b2015	NA	2	b2014|b4678	NA	0		0		0	1	D
1076	622	-	1832;1833;1834	3	b2015;b2016	2	b2016|b4539	NA	6	b4678|b2015	NA	2	T792;T793|	2|0	T792;T793	2	1	D
1077	622	-	1835	1	b4539;b2017	2	b2017|b2018	NA	0	b2016|b4539	NA	6	|	0|0		0	NA	B
1078	623	+	1838;1839;1836;1837	4	b2018;b2019;b2020;b2021;b2022;b2023;b2024;b2025;b2026	9	b2026|b2027	NA	6	b2026|b2063	NA	NA	T794||||||||T796	1|0|0|0|0|0|0|0|1	T796	1	NA	A
1079	624	-	1840	1	b2027	1	b2027|b2028	NA	0	b2017|b2027	NA	NA	T795;T797	2	T795;T797	2	1	C
1080	624	-	1841	1	b2028	1	b2028|b2029	1.42645	6	b2027|b2028	NA	0	T798	1	T798	1	1	D
1081	624	-	1842	1	b2029	1	b2029|b2030	NA	6	b2028|b2029	1.42645	6	T799	1	T799	1	1	D
1082	624	-	1843	1	b2030	1	b2030|b2032	NA	6	b2029|b2030	NA	6		0		0	1	D
1083	624	-	1849;1854;1850;1851;1852;1853;1847;1846;1845;1844;1848	11	b2032;b2033;b2034;b2035;b2036;b2037;b2038;b2039;b2040;b2041	10	b2041|b2042	2.40299	6	b2030|b2032	NA	6	T800|||||||||	1|0|0|0|0|0|0|0|0|0	T800	1	1	D
1084	624	-	1855	1	b2042	1	b2042|b2043	2.19525	6	b2041|b2042	2.40299	6	T801	1	T801	1	1	D
1085	624	-	1856;1857	2	b2043;b2044;b2045	3	b2045|b2046	2.36167	6	b2042|b2043	2.19525	6	||	0|0|0		0	1	D
1086	624	-	1858;1859;1861;1860;1863;1862;1865;1864	8	b2046;b2047;b2048;b2049;b2050;b2051;b2052;b2053;b2054;b2055;b2056;b2057;b2058;b2059;b2060;b2061;b2062	17	b2062|b2063	NA	6	b2045|b2046	2.36167	6	T802;T803||||||||||||||||	2|0|0|0|0|0|0|0|0|0|0|0|0|0|0|0|0	T802;T803	2	NA	B
1087	625	+	1866	1	b2063	1	b2063|b2064	NA	0	b2063|b2067	NA	NA		0		0	NA	A
1088	626	-	1867;1872;1870;1871;1869;1868	6	b2064;b2065;b2066	3	b2066|b2067	NA	0	b2062|b2064	NA	NA	||	0|0|0		0	NA	A
1089	627	+	1873	1	b2067	1	b2067|b2068	0.464025	6	b2067|b2069	NA	NA		0		0	NA	A
1090	628	-	1874	1	b2068	1	b2068|b2069	NA	6	b2066|b2068	NA	NA		0		0	NA	A
1091	629	+	1875	1	b2069	1	b2069|b2070	NA	0	b2069|b2071	NA	NA		0		0	NA	A
1092	630	-	1876	1	b2070	1	b2070|b2071	NA	6	b2068|b2070	0.311755	NA	T804	1	T804	1	NA	A
1093	631	+	1877	1	b2071	1	b2071|b2072	NA	6	b2071|b4436	NA	NA		0		0	NA	A
1094	632	-	1878;1879	2	b2072;b2073	2	b2073|b4667	NA	6	b2070|b2072	NA	NA	T805|	1|0	T805	1	NA	A
1095	633	+	4011	1	b4436	1	b4436|b4668	NA	NA	b4436|b4437	NA	NA		0		0	NA	A
1096	634	-	4117	1	b4667	1	b4667|b4436	NA	NA	b2073|b4667	NA	6		0		0	NA	A
1097	635	+	4012	1	b4437	1	b4437|b2074	NA	NA	b4437|b2074	NA	NA		0		0	NA	A
1098	636	-	4118	1	b4668	1	b4668|b4437	NA	NA	b4667|b4668	NA	2		0		0	NA	A
1099	637	+	1883;1882;1881;1880	4	b2074;b2075;b2076;b2077;b2078;b2079	6	b2079|b2080	NA	6	b2079|b2080	NA	6	|||||	0|0|0|0|0|0		0	1	B
1100	637	+	1884	1	b2080	1	b2080|b2081	NA	0	b2080|b2081	NA	0		0		0	1	D
1101	637	+	1885	1	b2081	1	b2081|b4438	NA	NA	b2081|b4438	NA	NA		0		0	1	D
1102	637	+	4013	1	b4438	1	b4438|b2082	NA	NA	b4438|b2086	NA	NA	T808	1	T808	1	NA	C
1103	638	-	1886	1	b2082	1	b2082|b2085	NA	6	b4668|b2082	NA	NA	T807	1	T807	1	1	C
1104	638	-	1887;1888	2	b2085	1	b2085|b2086	NA	0	b2082|b2085	NA	6		0		0	NA	B
1105	639	+	1889	1	b2086	1	b2086|b2088	NA	6	b2086|b2088	NA	6		0		0	1	B
1106	639	+	1890	1	b2088;b2089	2	b2089|b2091	NA	6	b2089|b2098	NA	NA	|T810	0|1	T810	1	NA	C
1107	640	-	1891;1892	2	b2091;b2092;b2093;b2094;b2095;b2096	6	b2096|b2097	NA	0	b2085|b2091	NA	NA	T809;T811|||||	2|0|0|0|0|0	T809;T811	2	1	C
1108	640	-	1893	1	b2097	1	b2097|b2098	NA	0	b2096|b2097	NA	0	T812	1	T812	1	NA	B
1109	641	+	1894;1895	2	b2098;b2099;b2100	3	b2100|b2101	0.414819	6	b2100|b2106	NA	NA	||	0|0|0		0	NA	A
1110	642	-	1898;1899;1896;1897;1900;1901	6	b2101;b2102;b2103;b2104	4	b2104|b2105	NA	6	b2097|b2101	NA	NA	|||	0|0|0|0		0	1	C
1111	642	-	1902	1	b2105	1	b2105|b2106	NA	6	b2104|b2105	NA	6		0		0	NA	B
1112	643	+	1903	1	b2106	1	b2106|b2107	NA	6	b2106|b2107	NA	6		0		0	1	B
1113	643	+	1904	1	b2107	1	b2107|b2108	NA	0	b2107|b2114	NA	NA		0		0	NA	C
1114	644	-	1905	1	b2108;b2109;b2110;b2111	4	b2111|b2112	NA	6	b2105|b2108	NA	NA	T813;T814|||	2|0|0|0	T813;T814	2	1	C
1115	644	-	1906	1	b2112	1	b2112|b2113	NA	6	b2111|b2112	NA	6	T815	1	T815	1	1	D
1116	644	-	1907	1	b2113	1	b2113|b2114	NA	0	b2112|b2113	NA	6	T817;T816	2	T817;T816	2	NA	B
1117	645	+	1908	1	b2114	1	b2114|b2118	NA	6	b2114|b2118	NA	6	T819;T818	2	T819;T818	2	1	B
1118	645	+	1911;1910;4067;1909	4	b2118;b4541	2	b4541|b2119	NA	4	b4541|b2119	NA	4	T820|T824;T822;T823;T821	1|4	T824;T822;T823;T821	4	1	D
1119	645	+	1913;1912;1914	3	b2119;b2120;b2121	3	b2121|b2123	NA	6	b2121|b2123	NA	6	||T825	0|0|1	T825	1	1	D
1120	645	+	1915	1	b2123	1	b2123|b2124	NA	0	b2123|b2127	NA	NA	T826	1	T826	1	NA	C
1121	646	-	1920;1919;1918;1917;1916	5	b2124;b2125;b2126	3	b2126|b2127	NA	6	b2113|b2124	NA	NA	||	0|0|0		0	NA	A
1122	647	+	1921;1922;4069;1923;4068	5	b2127;b4542	2	b4542|b2128	NA	4	b4542|b2133	NA	NA	|	0|0		0	NA	A
1123	648	-	1924	1	b2128;b2129;b2130;b2131	4	b2131|b2132	0.838822	6	b2126|b2128	NA	NA	|||	0|0|0|0		0	1	C
1124	648	-	1925	1	b2132	1	b2132|b2133	0.678709	6	b2131|b2132	0.838822	6	T827	1	T827	1	NA	B
1125	649	+	1926	1	b2133	1	b2133|b2134	NA	6	b2133|b2136	NA	NA		0		0	NA	A
1126	650	-	1927	1	b2134	1	b2134|b2135	NA	6	b2132|b2134	NA	NA	T828;T829	2	T828;T829	2	1	C
1127	650	-	1928	1	b2135	1	b2135|b2136	NA	0	b2134|b2135	NA	6	T831;T830	2	T831;T830	2	NA	B
1128	651	+	1929	1	b2136	1	b2136|b2137	NA	0	b2136|b4679	NA	NA	T833	1	T833	1	NA	A
1129	652	-	1930	1	b2137	1	b2137|b4679	NA	6	b2135|b2137	NA	NA	T832	1	T832	1	NA	A
1130	653	+	4128	1	b4679	1	b4679|b2140	NA	2	b4679|b2141	NA	NA		0		0	NA	A
1131	654	-	1931	1	b2140	1	b2140|b2141	0.346553	6	b2137|b2140	0.51456	NA	T834	1	T834	1	NA	A
1132	655	+	1932	1	b2141;b2142	2	b2142|b2143	NA	6	b2142|b2143	NA	6	|T835	0|1	T835	1	1	B
1133	655	+	1933	1	b2143	1	b2143|b2144	NA	6	b2143|b2144	NA	6	T836	1	T836	1	1	D
1134	655	+	1934	1	b2144;b2145	2	b2145|b2146	NA	6	b2145|b2146	NA	6	|	0|0		0	1	D
1135	655	+	1935	1	b2146;b2147	2	b2147|b2148	NA	0	b2147|b2154	NA	NA	|T838;T837	0|2	T838;T837	2	NA	C
1136	656	-	1938;1937;1936	3	b2148;b2149;b2150	3	b2150|b2151	0.193539	6	b2140|b2148	-0.029053	NA	||T839	0|0|1		0	1	C
1137	656	-	1940;1941;1939	3	b2151;b2152;b2153	3	b2153|b2154	NA	6	b2150|b2151	0.193539	6	||	0|0|0		0	NA	B
1138	657	+	1942	1	b2154	1	b2154|b2155	NA	6	b2154|b2158	NA	NA	T840	1	T840	1	NA	A
1139	658	-	1943	1	b2155	1	b2155|b2156	0.771303	6	b2153|b2155	0.238114	NA		0		0	1	C
1140	658	-	1944	1	b2156	1	b2156|b2157	1.79748	6	b2155|b2156	0.771303	6	T841	1	T841	1	1	D
1141	658	-	1945	1	b2157	1	b2157|b2158	NA	6	b2156|b2157	1.79748	6		0		0	NA	B
1142	659	+	1948;1949;1946;1947;1951;1950	6	b2158;b2159;b2160	3	b2160|b2161	NA	6	b2160|b2163	NA	NA	||	0|0|0		0	NA	A
1143	660	-	1954;1953;1952	3	b2161;b2162	2	b2162|b2163	NA	6	b2157|b2161	0.473925	NA	|T842;T843	0|2		0	NA	A
1144	661	+	1955	1	b2163	1	b2163|b2164	NA	9	b2163|b2170	NA	NA		0		0	NA	A
1145	662	-	1957;1956;1959;1958	4	b2164;b2165;b2166	3	b2166|b2167	NA	6	b2162|b2164	-0.261298	NA	|T844|	0|1|0		0	1	C
1146	662	-	1960	1	b2167;b2168;b2169	3	b2169|b2170	1.51283	6	b2166|b2167	NA	6	T845;T846||	2|0|0	T845;T846	2	NA	B
1147	663	+	1961	1	b2170	1	b2170|b4502	NA	6	b2170|b2171	NA	NA		0		0	NA	A
1148	664	-	4051	1	b4502	1	b4502|b2171	NA	4	b2169|b4502	NA	NA		0		0	NA	A
1149	665	+	1962	1	b2171	1	b2171|b2172	NA	0	b2171|b2172	NA	0	T847	1	T847	1	1	B
1150	665	+	1963	1	b2172	1	b2172|b2173	NA	6	b2172|b2173	NA	6		0		0	1	D
1151	665	+	1964	1	b2173;b2174	2	b2174|b2175	NA	0	b2174|b2175	NA	0	|T848	0|1	T848	1	1	D
1152	665	+	1965	1	b2175	1	b2175|b2176	NA	6	b2175|b2176	NA	6	T849	1	T849	1	1	D
1153	665	+	1968;1969;1966;1967;1972;1971;1970	7	b2176;b2177;b2178;b2179;b2180	5	b2180|b2181	NA	6	b2180|b2184	0.523961	NA	||||	0|0|0|0|0		0	NA	C
1154	666	-	1973	1	b2181	1	b2181|b2182	NA	6	b4502|b2181	NA	NA		0		0	1	C
1155	666	-	1976;1975;1974	3	b2182;b2183	2	b2183|b2184	1.99348	6	b2181|b2182	NA	6	T850|	1|0	T850	1	NA	B
1156	667	+	1977	1	b2184	1	b2184|b2185	1.42645	6	b2184|b2185	1.42645	6		0		0	1	B
1157	667	+	1978	1	b2185	1	b2185|b2186	NA	6	b2185|b2187	NA	NA	T852;T851	2	T852;T851	2	NA	C
1158	668	-	1979	1	b2186	1	b2186|b2187	NA	6	b2183|b2186	NA	NA	T853	1	T853	1	NA	A
1159	669	+	1984;1982;1983;1980;1981	5	b2187;b2188;b2189	3	b2189|b2192	NA	NA	b2189|b2193	NA	NA	|T854|T857;T856;T859	0|1|3	T857;T856;T859	3	NA	A
1160	670	-	1985	1	b2192	1	b2192|b2193	NA	6	b2186|b2192	NA	NA	T855;T858	2	T855;T858	2	NA	A
1161	671	+	1986	1	b2193	1	b2193|b2194	0.725406	6	b2193|b4604	NA	NA	T862;T863;T864	3	T862;T863;T864	3	NA	A
1162	672	-	1991;1990;1987;1988;1989	5	b2194;b2195;b2196;b2197;b2198;b2199;b2200;b2201;b2202;b2203;b2204;b2205;b2206;b2207;b2208	15	b2208|b4604	NA	6	b2192|b2194	NA	NA	T860;T861||||||||||||||	2|0|0|0|0|0|0|0|0|0|0|0|0|0|0	T860;T861	2	NA	A
1163	673	+	4090	1	b4604	1	b4604|b2209	NA	4	b4604|b2209	NA	4		0		0	1	B
1164	673	+	1992	1	b2209	1	b2209|b2210	NA	6	b2209|b4439	NA	NA	T866;T865	2	T866;T865	2	NA	C
1165	674	-	1993	1	b2210	1	b2210|b2211	0.034324	6	b2208|b2210	0.316471	NA	T867	1	T867	1	1	C
1166	674	-	1995;1994;1997;1996;1999;1998	6	b2211;b2212;b2213	3	b2213|b2214	1.40715	6	b2210|b2211	0.034324	6	||	0|0|0		0	1	D
1167	674	-	2002;2000;2001	3	b2214;b2215	2	b2215|b4439	NA	NA	b2213|b2214	1.40715	6	|T868;T869	0|2		0	NA	B
1168	675	+	4014	1	b4439	1	b4439|b2216	NA	NA	b4439|b2216	NA	NA		0		0	1	B
1169	675	+	2003;2006;2004;2005	4	b2216;b2217	2	b2217|b2218	NA	6	b2217|b2219	2.06333	NA	|T875;T874;T877;T871;T870;T873	0|6	T875;T874;T877;T871;T870;T873	6	NA	C
1170	676	-	2007	1	b2218	1	b2218|b2219	NA	4	b2215|b2218	NA	NA	T876;T872	2	T876;T872	2	NA	A
1171	677	+	2008	1	b2219;b2220	2	b2220|b2221	0.309733	6	b2220|b2221	0.309733	6	|	0|0		0	1	B
1172	677	+	2009;2010	2	b2221;b2222;b2223;b2224	4	b2224|b2225	NA	6	b2224|b2232	0.727864	NA	|||T879	0|0|0|1	T879	1	NA	C
1173	678	-	2015;2014;2011;2013;2012	5	b2225;b2226;b2229;b2230	4	b2230|b2231	NA	0	b2218|b2225	NA	NA	T880;T878|||	2|0|0|0	T880;T878	2	1	C
1174	678	-	2016	1	b2231	1	b2231|b2232	3.29207	6	b2230|b2231	NA	0	T881	1	T881	1	NA	B
1175	679	+	2017	1	b2232	1	b2232|b2233	NA	6	b2232|b2234	2.32539	NA	T882	1	T882	1	NA	A
1176	680	-	2018	1	b2233	1	b2233|b2234	NA	6	b2231|b2233	NA	NA		0		0	NA	A
1177	681	+	2020;2019;2021;2022	4	b2234;b2235;b2236	3	b2236|b2237	NA	6	b2236|b2241	-0.084406	NA	||T883	0|0|1	T883	1	NA	A
1178	682	-	2023	1	b2237	1	b2237|b2239	NA	6	b2233|b2237	NA	NA		0		0	1	C
1179	682	-	2024	1	b2239;b2240	2	b2240|b2241	2.7821	6	b2237|b2239	NA	6	T884;T885|	2|0	T884;T885	2	NA	B
1180	683	+	2025	1	b2241;b2242;b2243	3	b2243|b2244	-0.129418	6	b2243|b2244	-0.129418	6	||T886	0|0|1	T886	1	1	B
1181	683	+	2026;2027;2028	3	b2244;b4543	2	b4543|b2245	NA	4	b4543|b2251	NA	NA	|	0|0		0	NA	C
1182	684	-	2029;2031;2030	3	b2245;b2246;b2247;b2248	4	b2248|b2249	0.220854	6	b2240|b2245	NA	NA	|||	0|0|0|0		0	1	C
1183	684	-	2032	1	b2249	1	b2249|b2250	NA	6	b2248|b2249	0.220854	6		0		0	1	D
1184	684	-	2033	1	b2250	1	b2250|b2251	NA	0	b2249|b2250	NA	6	T887	1	T887	1	NA	B
1185	685	+	2034	1	b2251	1	b2251|b2252	NA	6	b2251|b2253	NA	NA		0		0	NA	A
1186	686	-	2035	1	b2252	1	b2252|b2253	NA	6	b2250|b2252	NA	NA	T888	1	T888	1	NA	A
1187	687	+	2037;2036;2038	3	b2253;b2254;b2255;b2256;b2257;b4544;b2258	7	b2258|b2259	NA	0	b2258|b2268	NA	NA	||||||	0|0|0|0|0|0|0		0	NA	A
1188	688	-	2039	1	b2259	1	b2259|b2260	NA	0	b2252|b2259	NA	NA		0		0	1	C
1189	688	-	2042;2043;2040;2041	4	b2260;b2261;b2262;b2263;b2264;b2265	6	b2265|b2266	NA	0	b2259|b2260	NA	0	|||||	0|0|0|0|0|0		0	1	D
1190	688	-	2046;2047;2044;2045;2048	5	b2266;b2267	2	b2267|b2268	NA	6	b2265|b2266	NA	0	T890|	1|0	T890	1	NA	B
1191	689	+	2049	1	b2268	1	b2268|b2269	NA	0	b2268|b2269	NA	0	T891	1	T891	1	1	B
1192	689	+	2050	1	b2269	1	b2269|b2270	NA	6	b2269|b2271	NA	NA	T893;T892	2	T893;T892	2	NA	C
1193	690	-	2051	1	b2270	1	b2270|b2271	NA	6	b2267|b2270	NA	NA	T894	1	T894	1	NA	A
1194	691	+	2053;2052;2054	3	b2271;b2272	2	b2272|b2273	NA	6	b2272|b2274	NA	NA	|	0|0		0	NA	A
1195	692	-	2055	1	b2273	1	b2273|b2274	NA	6	b2270|b2273	NA	NA		0		0	NA	A
1196	693	+	2058;2057;2056	3	b2274;b2275	2	b2275|b2276	NA	NA	b2275|b2290	NA	NA	|T896	0|1	T896	1	NA	A
1197	694	-	2060;2061;2062;2059	4	b2276;b2277;b2278;b2279;b2280;b2281;b2282;b2283;b2284;b2285;b2286;b2287;b2288	13	b2288|b2289	NA	9	b2273|b2276	NA	NA	T895||||||||||||	1|0|0|0|0|0|0|0|0|0|0|0|0	T895	1	1	C
1198	694	-	2063	1	b2289	1	b2289|b2290	1.42318	6	b2288|b2289	NA	9	T897	1	T897	1	NA	B
1199	695	+	2064;2065;2066;2067	4	b2290;b2291	2	b2291|b2292	NA	6	b2291|b2296	NA	NA	|T898	0|1	T898	1	NA	A
1200	696	-	2068	1	b2292	1	b2292|b2293	NA	6	b2289|b2292	0.500167	NA		0		0	1	C
1201	696	-	2069	1	b2293;b2294	2	b2294|b2295	NA	0	b2292|b2293	NA	6	T899|	1|0	T899	1	1	D
1202	696	-	2070	1	b2295	1	b2295|b2296	NA	6	b2294|b2295	NA	0	T900	1	T900	1	NA	B
1203	697	+	2073;2072;2071;2074	4	b2296;b2297	2	b2297|b2298	NA	6	b2297|b2298	NA	6	T901;T902|T903;T904	2|2	T903;T904	2	1	B
1204	697	+	2075	1	b2298	1	b2298|b2299	NA	0	b2298|b2302	NA	NA	T905	1	T905	1	NA	C
1205	698	-	2078;2077;2076	3	b2299;b2300	2	b2300|b2301	NA	9	b2295|b2299	NA	NA	|	0|0		0	1	C
1206	698	-	2079	1	b2301	1	b2301|b2302	NA	6	b2300|b2301	NA	9		0		0	NA	B
1207	699	+	2082;2083;2080;2081;2084;2085	6	b2302;b2303;b2304	3	b2304|b2305	NA	6	b2304|b2321	NA	NA	||	0|0|0		0	NA	A
1208	700	-	2086	1	b2305	1	b2305|b2306	-0.097065	6	b2301|b2305	NA	NA		0		0	1	C
1209	700	-	2088;2089;2087	3	b2306;b2307;b2308;b2309;b2310	5	b2310|b2311	NA	6	b2305|b2306	-0.097065	6	T906||||	1|0|0|0|0	T906	1	1	D
1210	700	-	2091;2090	2	b2311;b2312;b2313	3	b2313|b2314	NA	6	b2310|b2311	NA	6	T907|T908|	1|1|0	T907	1	1	D
1211	700	-	2095;2094;2096;2093;2092	5	b2314;b2315;b2316	3	b2316|b2317	NA	6	b2313|b2314	NA	6	T909;T910||T911	2|0|1	T909;T910	2	1	D
1212	700	-	2097;2100;2099;2098	4	b2317;b2318;b2319;b2320	4	b2320|b2321	NA	6	b2316|b2317	NA	6	T912|||	1|0|0|0	T912	1	NA	B
1213	701	+	2101	1	b2321	1	b2321|b2322	NA	6	b2321|b2324	NA	NA		0		0	NA	A
1214	702	-	2102	1	b2322	1	b2322|b2323	-0.114273	6	b2320|b2322	-0.261298	NA		0		0	1	C
1215	702	-	2103	1	b2323	1	b2323|b2324	NA	6	b2322|b2323	-0.114273	6	T913	1	T913	1	NA	B
1216	703	+	2104	1	b2324	1	b2324|b2325	NA	0	b2324|b2331	NA	NA		0		0	NA	A
1217	704	-	2106;2105	2	b2325;b2326;b2327;b2328;b2329;b2330	6	b2330|b2331	NA	0	b2323|b2325	NA	NA	|||||	0|0|0|0|0|0		0	NA	A
1218	705	+	2107	1	b2331	1	b2331|b2332	NA	6	b2331|b2344	NA	NA	T914	1	T914	1	NA	A
1219	706	-	2110;2111;2109;2108	4	b2332;b2333;b2334;b2335;b2336;b2339	6	b2339|b2340	NA	6	b2330|b2332	NA	NA	|||||T915	0|0|0|0|0|1		0	1	C
1220	706	-	2112	1	b2340	1	b2340|b2341	NA	6	b2339|b2340	NA	6	T916	1	T916	1	1	D
1221	706	-	2113	1	b2341;b2342	2	b2342|b2343	NA	6	b2340|b2341	NA	6	|	0|0		0	1	D
1222	706	-	2114	1	b2343	1	b2343|b2344	NA	0	b2342|b2343	NA	6	T917	1	T917	1	NA	B
1223	707	+	2115	1	b2344	1	b2344|b2345	NA	4	b2344|b2345	NA	4	T918	1	T918	1	1	B
1224	707	+	2116	1	b2345	1	b2345|b2346	NA	6	b2345|b2347	NA	NA	T921	1	T921	1	NA	C
1225	708	-	2117	1	b2346	1	b2346|b2347	NA	6	b2343|b2346	NA	NA	T920;T919	2	T920;T919	2	NA	A
1226	709	+	2121;2118;2122;2120;2119	5	b2347;b2348	2	b2348|b2349	NA	NA	b2348|b2349	NA	NA	|	0|0		0	1	B
1227	709	+	2123	1	b2349	1	b2349|b2350	-1.24752	6	b2349|b2350	-1.24752	6		0		0	1	D
1228	709	+	2125;2124	2	b2350;b2351;b2352	3	b2352|b2354	NA	6	b2352|b2359	NA	NA	||	0|0|0		0	NA	C
1229	710	-	2128;2127;2126	3	b2354;b2357	2	b2357|b2359	NA	6	b2346|b2354	NA	NA	T923;T922|	2|0	T923;T922	2	NA	A
1230	711	+	2129;2132;2130;2131	4	b2359;b2360;b2361;b2362;b2363	5	b2363|b4501	NA	6	b2363|b4501	NA	6	|T924|||	0|1|0|0|0		0	1	B
1231	711	+	4050	1	b4501	1	b4501|b4643	NA	NA	b4501|b4643	NA	NA		0		0	1	D
1232	711	+	4110	1	b4643	1	b4643|b2364	NA	NA	b4643|b2365	NA	NA		0		0	NA	C
1233	712	-	2133	1	b2364	1	b2364|b2365	-0.386333	6	b2357|b2364	NA	NA		0		0	NA	A
1234	713	+	2136;2137;2134;2135	4	b2365;b2366	2	b2366|b2367	-0.067577	6	b2366|b2369	-0.021723	NA	|	0|0		0	NA	A
1235	714	-	2138;2139	2	b2367;b2368	2	b2368|b2369	-0.189395	6	b2364|b2367	-0.499302	NA	|	0|0		0	NA	A
1236	715	+	2140	1	b2369;b2370	2	b2370|b2371	NA	6	b2370|b2376	NA	NA	|T925	0|1	T925	1	NA	A
1237	716	-	2147;2146;2145;2144;2143;2142;2141;2148	8	b2371;b2372;b2373;b2374	4	b2374|b2375	NA	6	b2368|b2371	NA	NA	|T926||	0|1|0|0		0	1	C
1238	716	-	2149	1	b2375	1	b2375|b2376	NA	6	b2374|b2375	NA	6	T927	1	T927	1	NA	B
1239	717	+	2150	1	b2376	1	b2376|b2377	NA	6	b2376|b2378	NA	NA		0		0	NA	A
1240	718	-	2151	1	b2377	1	b2377|b2378	NA	6	b2375|b2377	NA	NA		0		0	NA	A
1241	719	+	2152	1	b2378	1	b2378|b4680	NA	0	b2378|b4680	NA	0	T928	1	T928	1	1	B
1242	719	+	4129	1	b4680	1	b4680|b2379	NA	2	b4680|b2380	NA	NA	T929	1	T929	1	NA	C
1243	720	-	2153	1	b2379	1	b2379|b2380	NA	6	b2377|b2379	NA	NA	T930	1	T930	1	NA	A
1244	721	+	2154;2155;2156	3	b2380;b2381;b2382	3	b2382|b2383	0.041648	6	b2382|b2389	-0.493523	NA	||	0|0|0		0	NA	A
1245	722	-	2157;2158	2	b2383;b2384;b2385;b2386;b2387	5	b2387|b2388	-0.302563	6	b2379|b2383	-0.103965	NA	||||	0|0|0|0|0		0	1	C
1246	722	-	2159	1	b2388	1	b2388|b2389	-0.027622	6	b2387|b2388	-0.302563	6	T931	1	T931	1	NA	B
1247	723	+	2160	1	b2389	1	b2389|b2390	NA	6	b2389|b2390	NA	6		0		0	1	B
1248	723	+	2161	1	b2390	1	b2390|b2392	NA	6	b2390|b2393	NA	NA		0		0	NA	C
1249	724	-	2162	1	b2392	1	b2392|b2393	2.09974	6	b2388|b2392	0.750848	NA	T932	1	T932	1	NA	A
1250	725	+	2163	1	b2393	1	b2393|b2394	NA	6	b2393|b2394	NA	6		0		0	1	B
1251	725	+	2164	1	b2394	1	b2394|b2395	NA	0	b2394|b2398	NA	NA		0		0	NA	C
1252	726	-	2165	1	b2395	1	b2395|b2396	NA	NA	b2392|b2395	NA	NA	T933	1	T933	1	1	C
1253	726	-	2166	1	b2396;b2397	2	b2397|b2398	NA	NA	b2395|b2396	NA	NA	T934|	1|0	T934	1	NA	B
1254	727	+	2167	1	b2398;b2399	2	b2399|b2400	NA	2	b2399|b2401	NA	NA	|T935;T937	0|2	T935;T937	2	NA	A
1255	728	-	2168	1	b2400	1	b2400|b2401	NA	NA	b2397|b2400	NA	NA	T936	1	T936	1	NA	A
1256	729	+	2169	1	b2401;b2402;b2403;b2404	4	b2404|b2405	NA	NA	b2404|b2408	NA	NA	|||T945;T946;T940;T942	0|0|0|4	T945;T946;T940;T942	4	NA	A
1257	730	-	2170	1	b2405	1	b2405|b2406	-0.461442	6	b2400|b2405	-2.79857	6	T944;T947;T941;T943;T938;T939	6	T944;T947;T941;T943;T938;T939	6	1	C
1258	730	-	2172;2171	2	b2406;b2407	2	b2407|b2408	NA	6	b2405|b2406	-0.461442	6	T948|	1|0	T948	1	NA	B
1259	731	+	2173	1	b2408	1	b2408|b2409	NA	6	b2408|b2410	NA	NA	T950;T949	2	T950;T949	2	NA	A
1260	732	-	2174	1	b2409	1	b2409|b2410	NA	6	b2407|b2409	NA	NA		0		0	NA	A
1261	733	+	2175	1	b2410	1	b2410|b4546	NA	6	b2410|b2413	NA	NA		0		0	NA	A
1262	734	-	2178;2180;2176;2179;2177	5	b4546;b2411;b2412	3	b2412|b2413	0.967319	6	b2409|b4546	NA	NA	||T951	0|0|1		0	NA	A
1263	735	+	2181	1	b2413	1	b2413|b2414	4.65916	6	b2413|b2414	4.65916	6	T952	1	T952	1	1	B
1264	735	+	2182	1	b2414	1	b2414|b2415	2.11384	6	b2414|b2415	2.11384	6	T953	1	T953	1	1	D
1265	735	+	2183;2185;2184	3	b2415;b2416;b2417	3	b2417|b2418	NA	6	b2417|b2419	NA	NA	||T954	0|0|1	T954	1	NA	C
1266	736	-	2186	1	b2418	1	b2418|b2419	NA	6	b2412|b2418	NA	NA	T955	1	T955	1	NA	A
1267	737	+	2189;2188;2187	3	b2419;b2420	2	b2420|b2421	NA	6	b2420|b2428	NA	NA	|	0|0		0	NA	A
1268	738	-	2190;2191	2	b2421;b2422;b2423;b2424;b2425	5	b2425|b2426	NA	6	b2418|b2421	NA	NA	|T956|||	0|1|0|0|0		0	1	C
1269	738	-	2192	1	b2426	1	b2426|b2427	NA	0	b2425|b2426	NA	6	T957	1	T957	1	1	D
1270	738	-	2193	1	b2427	1	b2427|b2428	1.28371	6	b2426|b2427	NA	0		0		0	NA	B
1271	739	+	2194;2195;2196;2197	4	b2428;b2429;b2430	3	b2430|b2431	NA	0	b2430|b2435	NA	NA	||T959	0|0|1	T959	1	NA	A
1272	740	-	2198;2201;2199;2200	4	b2431;b2432;b2433;b2434	4	b2434|b2435	NA	0	b2427|b2431	NA	NA	T958|T960||	1|1|0|0	T958	1	NA	A
1273	741	+	2202;2203	2	b2435;b2436	2	b2436|b2437	0.087367	6	b2436|b2442	NA	NA	|	0|0		0	NA	A
1274	742	-	2204	1	b2437;b2438;b2439;b2440;b2441	5	b2441|b2442	NA	0	b2434|b2437	NA	NA	||||	0|0|0|0|0		0	NA	A
1275	743	+	2205	1	b2442	1	b2442|b2443	NA	4	b2442|b2443	NA	4	T961	1	T961	1	1	B
1276	743	+	2206	1	b2443	1	b2443|b2444	NA	6	b2443|b2444	NA	6	T962	1	T962	1	1	D
1277	743	+	2208;2207	2	b2444;b2445	2	b2445|b2446	NA	4	b2445|b2446	NA	4	|	0|0		0	1	D
1278	743	+	2209	1	b2446;b2447	2	b2447|b2448	NA	6	b2447|b2448	NA	6	|	0|0		0	1	D
1279	743	+	2212;2211;2210	3	b2448;b2449	2	b2449|b2450	NA	6	b2449|b2450	NA	6	|T963	0|1	T963	1	1	D
1280	743	+	2213	1	b2450	1	b2450|b2451	NA	4	b2450|b2464	NA	NA	T964	1	T964	1	NA	C
1281	744	-	2215;2214	2	b2451;b2452	2	b2452|b2453	NA	6	b2441|b2451	NA	NA	|	0|0		0	1	C
1282	744	-	2217;2216	2	b2453;b2454;b2455;b2456	4	b2456|b2457	NA	6	b2452|b2453	NA	6	|||	0|0|0|0		0	1	D
1283	744	-	2219;2218	2	b2457;b2458;b2459;b2460;b2461;b2462	6	b2462|b2463	NA	0	b2456|b2457	NA	6	|||||	0|0|0|0|0|0		0	1	D
1284	744	-	2220	1	b2463	1	b2463|b2464	1.35798	6	b2462|b2463	NA	0	T966;T965	2	T966;T965	2	NA	B
1285	745	+	2222;2223;2221	3	b2464;b2465	2	b2465|b2466	NA	6	b2465|b2469	NA	NA	|T967	0|1	T967	1	NA	A
1286	746	-	2224	1	b2466	1	b2466|b2467	NA	6	b2463|b2466	NA	NA		0		0	1	C
1287	746	-	2226;2227;2225;2228;2229	5	b2467;b2468	2	b2468|b2469	0.684142	6	b2466|b2467	NA	6	|	0|0		0	NA	B
1288	747	+	2230	1	b2469	1	b2469|b2470	-0.126818	6	b2469|b2470	-0.126818	6		0		0	1	B
1289	747	+	2231	1	b2470	1	b2470|b4606	NA	6	b2470|b2471	0.402372	NA	T971;T972;T973	3	T971;T972;T973	3	NA	C
1290	748	-	4091	1	b4606	1	b4606|b2471	NA	4	b2468|b4606	NA	NA	T970;T969	2	T970;T969	2	NA	A
1291	749	+	2233;2232;4070;2234	4	b2471;b2472;b4547	3	b4547|b2473	NA	4	b4547|b2479	NA	NA	||T975	0|0|1	T975	1	NA	A
1292	750	-	2238;2235;2237;2236	4	b2473;b2474;b2475	3	b2475|b2476	NA	6	b4606|b2473	NA	NA	T974;T976||	2|0|0	T974;T976	2	1	C
1293	750	-	2239	1	b2476	1	b2476|b2477	NA	6	b2475|b2476	NA	6		0		0	1	D
1294	750	-	2240;2241	2	b2477;b2478	2	b2478|b2479	NA	6	b2476|b2477	NA	6	T977|	1|0	T977	1	NA	B
1295	751	+	2244;2245;2242;2243	4	b2479;b2480	2	b2480|b2481	NA	6	b2480|b2481	NA	6	|	0|0		0	1	B
1296	751	+	2246;2247	2	b2481;b2482;b2483;b2484;b2485;b2486;b2487;b2488;b2489;b2490;b2491;b2492	12	b2492|b2493	-0.190088	6	b2492|b2494	-0.399081	NA	|||||||||||T978	0|0|0|0|0|0|0|0|0|0|0|1	T978	1	NA	C
1297	752	-	2248	1	b2493	1	b2493|b2494	0.805132	6	b2478|b2493	2.30583	NA	T979	1	T979	1	NA	A
1298	753	+	2249	1	b2494;b2495	2	b2495|b2496	NA	6	b2495|b2499	0.556641	NA	|	0|0		0	NA	A
1299	754	-	2252;2251;2250	3	b2496;b2497	2	b2497|b2498	NA	6	b2493|b2496	NA	NA	|	0|0		0	1	C
1300	754	-	2253	1	b2498	1	b2498|b2499	NA	0	b2497|b2498	NA	6	T980	1	T980	1	NA	B
1301	755	+	2254	1	b2499;b2500	2	b2500|b2501	1.47863	6	b2500|b2501	1.47863	6	|T981	0|1	T981	1	1	B
1302	755	+	2255	1	b2501;b2502	2	b2502|b2503	NA	6	b2502|b2504	NA	NA	|T982	0|1	T982	1	NA	C
1303	756	-	2256	1	b2503	1	b2503|b2504	NA	6	b2498|b2503	NA	NA		0		0	NA	A
1304	757	+	2257	1	b2504	1	b2504|b2505	NA	6	b2504|b2505	NA	6		0		0	1	B
1305	757	+	2258	1	b2505;b2506	2	b2506|b2507	NA	6	b2506|b2509	NA	NA	|T983;T984	0|2	T983;T984	2	NA	C
1306	758	-	2260;2259	2	b2507;b2508	2	b2508|b2509	2.89371	6	b2503|b2507	NA	NA	T985|T986	1|1	T985	1	NA	A
1307	759	+	2261	1	b2509	1	b2509|b2510	NA	6	b2509|b2521	NA	NA		0		0	NA	A
1308	760	-	4153;2268;2269;2262;2263;2266;2267;2264;2265	9	b2510;b2511;b2512;b2513;b2514	5	b2514|b2515	4.39208	6	b2508|b2510	NA	NA	||T989;T988;T987||	0|0|3|0|0		0	1	C
1309	760	-	2271;2270;2272	3	b2515;b2516	2	b2516|b2517	NA	6	b2514|b2515	4.39208	6	T990|	1|0	T990	1	1	D
1310	760	-	2273	1	b2517	1	b2517|b2518	NA	6	b2516|b2517	NA	6	T991	1	T991	1	1	D
1311	760	-	2274	1	b2518	1	b2518|b2519	0.244716	6	b2517|b2518	NA	6	T992	1	T992	1	1	D
1312	760	-	2275;2276	2	b2519;b2520	2	b2520|b2521	NA	6	b2518|b2519	0.244716	6	|	0|0		0	NA	B
1313	761	+	2277	1	b2521	1	b2521|b4440	NA	NA	b2521|b4440	NA	NA	T996;T997;T994;T995;T993;T998;T999	7	T996;T997;T994;T995;T993;T998;T999	7	1	B
1314	761	+	4015	1	b4440	1	b4440|b2522	NA	NA	b4440|b2533	NA	NA		0		0	NA	C
1315	762	-	2280;2279;2278	3	b2522;b2523	2	b2523|b2524	NA	0	b2520|b2522	NA	NA	|	0|0		0	1	C
1316	762	-	2281;2282;2283;2284;2285;2286;2287	7	b2524;b2525;b2526;b2527;b2528;b2529;b2530;b2531	8	b2531|b2532	NA	6	b2523|b2524	NA	0	T1001||||T1002|||	1|0|0|0|1|0|0|0	T1001	1	1	D
1317	762	-	2288	1	b2532	1	b2532|b2533	NA	6	b2531|b2532	NA	6		0		0	NA	B
1318	763	+	2289	1	b2533	1	b2533|b2534	NA	6	b2533|b2534	NA	6		0		0	1	B
1319	763	+	2290	1	b2534	1	b2534|b2535	NA	2	b2534|b2535	NA	2		0		0	1	D
1320	763	+	2291	1	b2535	1	b2535|b2536	NA	0	b2535|b2538	NA	NA		0		0	NA	C
1321	764	-	2293;2292;2294	3	b2536;b2537	2	b2537|b2538	NA	6	b2532|b2536	NA	NA	|	0|0		0	NA	A
1322	765	+	2297;2296;2295	3	b2538;b2539;b2540;b2541;b2542;b2543	6	b2543|b2544	NA	4	b2543|b2550	NA	NA	|||||T1004	0|0|0|0|0|1	T1004	1	NA	A
1323	766	-	2299;2298;2301;2300;2303;2302	6	b2544;b2545;b2546;b2547;b2548;b2549	6	b2549|b2550	NA	6	b2537|b2544	NA	NA	T1003;T1005|||||	2|0|0|0|0|0	T1003;T1005	2	NA	A
1324	767	+	2304	1	b2550	1	b2550|b2551	NA	0	b2550|b2552	NA	NA	T1007	1	T1007	1	NA	A
1325	768	-	2305	1	b2551	1	b2551|b2552	0.376632	6	b2549|b2551	NA	NA	T1008;T1006	2	T1008;T1006	2	NA	A
1326	769	+	2306	1	b2552	1	b2552|b2553	2.4001	6	b2552|b2558	NA	NA		0		0	NA	A
1327	770	-	2309;2308;2312;2310;2311;2307	6	b2553;b2554;b2555	3	b2555|b2556	NA	6	b2551|b2553	0.789735	NA	||	0|0|0		0	1	C
1328	770	-	2314;2313;4016	3	b2556;b4441	2	b4441|b2557	NA	NA	b2555|b2556	NA	6	|T1009	0|1		0	1	D
1329	770	-	2315	1	b2557	1	b2557|b2558	NA	9	b4441|b2557	NA	NA	T1012	1	T1012	1	NA	B
1330	771	+	2316	1	b2558	1	b2558|b2559	NA	7	b2558|b2561	NA	NA		0		0	NA	A
1331	772	-	2317	1	b2559;b2560	2	b2560|b2561	NA	0	b2557|b2559	NA	NA	|	0|0		0	NA	A
1332	773	+	2321;2320;2318;2319	4	b2561;b2562	2	b2562|b4687	NA	6	b2562|b4608	NA	NA	|T1013	0|1	T1013	1	NA	A
1333	774	-	4135	1	b4687	1	b4687|b4608	NA	NA	b2560|b4687	NA	NA	T1014	1	T1014	1	NA	A
1334	775	+	4092	1	b4608	1	b4608|b2563	NA	NA	b4608|b2574	NA	NA		0		0	NA	A
1335	776	-	2323;2322;2324	3	b2563;b2564;b2565;b2566;b2567	5	b2567|b2568	5.17497	6	b4687|b2563	NA	2	||||	0|0|0|0|0		0	1	C
1336	776	-	2325	1	b2568;b2569	2	b2569|b2570	NA	6	b2567|b2568	5.17497	6	T1015|	1|0	T1015	1	1	D
1337	776	-	2329;2328;2327;2326	4	b2570;b2571;b2572;b2573	4	b2573|b2574	3.62509	6	b2569|b2570	NA	6	T1016|||	1|0|0|0	T1016	1	NA	B
1338	777	+	2330	1	b2574	1	b2574|b2575	NA	6	b2574|b2576	NA	NA		0		0	NA	A
1339	778	-	2331	1	b2575	1	b2575|b2576	NA	0	b2573|b2575	NA	NA		0		0	NA	A
1340	779	+	2332	1	b2576	1	b2576|b2577	NA	6	b2576|b2578	NA	NA		0		0	NA	A
1341	780	-	2333	1	b2577	1	b2577|b2578	NA	0	b2575|b2577	NA	NA		0		0	NA	A
1342	781	+	2334	1	b2578	1	b2578|b2579	0.002006	6	b2578|b2580	0.281836	NA	T1017	1	T1017	1	NA	A
1343	782	-	2335	1	b2579	1	b2579|b2580	0.407718	6	b2577|b2579	NA	NA	T1018	1	T1018	1	NA	A
1344	783	+	2336	1	b2580	1	b2580|b2581	0.022124	6	b2580|b2582	0.712378	NA	T1021	1	T1021	1	NA	A
1345	784	-	2337	1	b2581	1	b2581|b2582	0.66854	6	b2579|b2581	0.254714	NA	T1019;T1020	2	T1019;T1020	2	NA	A
1346	785	+	2338	1	b2582	1	b2582|b2583	NA	6	b2582|b2583	NA	6	T1022	1	T1022	1	1	B
1347	785	+	2345;2344;2341;2340;2343;2342;2339	7	b2583;b2584;b2585;b2586	4	b2586|b2587	NA	4	b2586|b2595	NA	NA	||T1023|	0|0|1|0		0	NA	C
1348	786	-	2346	1	b2587	1	b2587|b2588	NA	NA	b2581|b2587	0.006927	NA		0		0	1	C
1349	786	-	2347;2349;2348	3	b2588;b2589;b2590;b2591	4	b2591|b2592	NA	NA	b2587|b2588	NA	NA	T1024|||	1|0|0|0	T1024	1	1	D
1350	786	-	4093;4094;2352;2353;2350;2351;2354	7	b2592;b4609;b2593;b2594	4	b2594|b2595	NA	6	b2591|b2592	NA	NA	T1025;T1026|||	2|0|0|0	T1025;T1026	2	NA	B
1351	787	+	2355	1	b2595	1	b2595|b2597	NA	6	b2595|b2597	NA	6	T1027	1	T1027	1	1	B
1352	787	+	2356	1	b2597	1	b2597|b2598	NA	6	b2597|b2598	NA	6	T1028	1	T1028	1	1	D
1353	787	+	2358;2359;2357	3	b2598;b2599	2	b2599|b2600	4.3355	6	b2599|b2602	NA	NA	T1029|T1031	1|1	T1031	1	NA	C
1354	788	-	2360	1	b2600;b2601	2	b2601|b2602	NA	6	b2594|b2600	0.438847	NA	T1032;T1030|	2|0	T1032;T1030	2	NA	A
1355	789	+	2361	1	b2602	1	b2602|b2603	NA	0	b2602|b2603	NA	0		0		0	1	B
1356	789	+	2362	1	b2603;b2604;b2605	3	b2605|b2606	NA	6	b2605|b2611	NA	NA	||	0|0|0		0	NA	C
1357	790	-	2363	1	b2606;b2607;b2608;b2609	4	b2609|b2610	5.26114	6	b2601|b2606	0.083125	NA	T1033|||	1|0|0|0	T1033	1	1	C
1358	790	-	2364	1	b2610	1	b2610|b2611	NA	6	b2609|b2610	5.26114	6	T1035;T1034	2	T1035;T1034	2	NA	B
1359	791	+	4038;2365;2366	3	b2611;b4461	2	b4461|b2614	NA	4	b4461|b2615	NA	NA	|T1037	0|1	T1037	1	NA	A
1360	792	-	2367	1	b2614	1	b2614|b2615	3.31542	6	b2610|b2614	0.370789	NA	T1036	1	T1036	1	NA	A
1361	793	+	2368	1	b2615	1	b2615|b2616	NA	6	b2615|b2616	NA	6		0		0	1	B
1362	793	+	2369	1	b2616	1	b2616|b2617	NA	9	b2616|b2617	NA	9		0		0	1	D
1363	793	+	2370	1	b2617	1	b2617|b2618	NA	0	b2617|b2620	NA	NA	T1039;T1038	2	T1039;T1038	2	NA	C
1364	794	-	2371	1	b2618;b2619	2	b2619|b2620	NA	6	b2614|b2618	NA	NA	T1040|	1|0	T1040	1	NA	A
1365	795	+	2372	1	b2620	1	b2620|b2621	NA	NA	b2620|b2621	NA	NA		0		0	1	B
1366	795	+	2373	1	b2621	1	b2621|b2622	NA	NA	b2621|b2622	NA	NA	T1041	1	T1041	1	1	D
1367	795	+	2374	1	b2622	1	b2622|b2623	NA	6	b2622|b2624	-0.812361	NA	T1044;T1045	2	T1044;T1045	2	NA	C
1368	796	-	2375	1	b2623	1	b2623|b2624	NA	6	b2619|b2623	NA	NA	T1042;T1043	2	T1042;T1043	2	NA	A
1369	797	+	2376	1	b2624	1	b2624|b2625	NA	6	b2624|b2625	NA	6		0		0	1	B
1370	797	+	2377;2378;2379	3	b2625;b2626	2	b2626|b2627	NA	6	b2626|b2630	NA	NA	|	0|0		0	NA	C
1371	798	-	2380	1	b2627;b2628	2	b2628|b2629	NA	6	b2623|b2627	NA	NA	|	0|0		0	1	C
1372	798	-	2381	1	b2629	1	b2629|b2630	NA	6	b2628|b2629	NA	6		0		0	NA	B
1373	799	+	2383;2382;2385;2384;2386	5	b2630;b2631	2	b2631|b2632	NA	0	b2631|b2632	NA	0	|T1046	0|1	T1046	1	1	B
1374	799	+	2389;2388;2387	3	b2632;b2633	2	b2633|b2634	NA	6	b2633|b2634	NA	6	T1047|	1|0	T1047	1	1	D
1375	799	+	2390	1	b2634;b2635;b2636;b2637	4	b2637|b2642	NA	6	b2637|b2642	NA	6	|||T1051;T1050;T1048;T1049	0|0|0|4	T1051;T1050;T1048;T1049	4	1	D
1376	799	+	2392	1	b2642	1	b2642|b2643	NA	6	b2642|b2643	NA	6	T1055;T1054;T1053;T1052	4	T1055;T1054;T1053;T1052	4	1	D
1377	799	+	2394;2393	2	b2643;b2644;b4548;b2645;b2646	5	b2646|b4645	NA	NA	b2646|b4645	NA	NA	||||	0|0|0|0|0		0	1	D
1378	799	+	4111	1	b4645	1	b4645|b2647	NA	NA	b4645|b2659	NA	NA	T1056	1	T1056	1	NA	C
1379	800	-	2395	1	b2647	1	b2647|b2652	NA	NA	b2629|b2647	NA	NA	T1057	1	T1057	1	1	C
1380	800	-	2396	1	b2652	1	b2652|b2659	NA	NA	b2647|b2652	NA	NA		0		0	NA	B
1381	801	+	2397;2404;2402;2403;2400;2401;2398;2399	8	b2659;b2660;b2661;b2662;b2663;b2664	6	b2664|b2665	NA	0	b2664|b2667	NA	NA	|||T1058||	0|0|0|1|0|0		0	NA	A
1382	802	-	2406;2407;2405;2408;2409	5	b2665;b2666	2	b2666|b2667	NA	6	b2652|b2665	NA	NA	|T1059	0|1		0	NA	A
1383	803	+	2410	1	b2667;b2668	2	b2668|b2669	NA	6	b2668|b2670	NA	NA	|	0|0		0	NA	A
1384	804	-	2411	1	b2669	1	b2669|b2670	NA	6	b2666|b2669	NA	NA		0		0	NA	A
1385	805	+	2412	1	b2670	1	b2670|b2671	NA	6	b2670|b2672	NA	NA	T1060;T1061	2	T1060;T1061	2	NA	A
1386	806	-	2413	1	b2671	1	b2671|b2672	NA	6	b2669|b2671	NA	NA		0		0	NA	A
1387	807	+	2414	1	b2672	1	b2672|b2673	NA	9	b2672|b2673	NA	9	T1062	1	T1062	1	1	B
1388	807	+	2415	1	b2673;b2674;b2675;b2676	4	b2676|b2677	1.1584	6	b2676|b2677	1.1584	6	|T1064;T1065;T1066;T1063||T1067	0|4|0|1	T1067	1	1	D
1389	807	+	2416	1	b2677;b2678;b2679	3	b2679|b2682	0.772793	6	b2679|b2682	0.772793	6	|T1068|	0|1|0		0	1	D
1390	807	+	2417	1	b2682;b2683	2	b2683|b2684	NA	6	b2683|b2684	NA	6	|	0|0		0	1	D
1391	807	+	2420;2418;2419	3	b2684;b2685;b2686	3	b2686|b2687	2.41856	6	b2686|b4442	NA	NA	T1069||T1070	1|0|1	T1070	1	NA	C
1392	808	-	2421	1	b2687	1	b2687|b4442	NA	NA	b2671|b2687	NA	NA	T1071	1	T1071	1	NA	A
1393	809	+	4017	1	b4442	1	b4442|b2688	NA	NA	b4442|b2702	NA	NA		0		0	NA	A
1394	810	-	2422;2423;2424;2425;2426	5	b2688;b2689;b2690	3	b2690|b2691	NA	NA	b2687|b2688	1.35774	6	||	0|0|0		0	1	C
1395	810	-	2428;2429;2430;2427	4	b2691;b2692;b2693;b2694;b2695	5	b2695|b2696	NA	NA	b2690|b2691	NA	NA	||||	0|0|0|0|0		0	1	D
1396	810	-	2431	1	b2696	1	b2696|b2697	1.26798	6	b2695|b2696	NA	NA		0		0	1	D
1397	810	-	2432	1	b2697	1	b2697|b2698	-0.380976	6	b2696|b2697	1.26798	6		0		0	1	D
1398	810	-	2433	1	b2698	1	b2698|b2699	4.47927	6	b2697|b2698	-0.380976	6		0		0	1	D
1399	810	-	2434	1	b2699	1	b2699|b2700	NA	6	b2698|b2699	4.47927	6	T1073;T1072;T1074	3	T1073;T1072;T1074	3	1	D
1400	810	-	2435	1	b2700	1	b2700|b2701	NA	6	b2699|b2700	NA	6		0		0	1	D
1401	810	-	2436	1	b2701	1	b2701|b2702	NA	6	b2700|b2701	NA	6	T1075	1	T1075	1	NA	B
1402	811	+	2442;2443;2440;2438;2437;2439;2441	7	b2702;b2703;b2704;b2705;b2706;b2707;b2708	7	b2708|b2709	NA	0	b2708|b2710	NA	NA	||||||	0|0|0|0|0|0|0		0	NA	A
1403	812	-	2444	1	b2709	1	b2709|b2710	NA	0	b2701|b2709	NA	NA		0		0	NA	A
1404	813	+	4148;2445	2	b2710;b2711	2	b2711|b2712	0.985746	6	b2711|b2715	NA	NA	|T1078	0|1	T1078	1	NA	A
1405	814	-	2446	1	b2712	1	b2712|b2713	0.725406	6	b2709|b2712	NA	NA	T1077;T1076	2	T1077;T1076	2	1	C
1406	814	-	2447	1	b2713	1	b2713|b2714	0.187302	NA	b2712|b2713	0.725406	6		0		0	1	D
1407	814	-	2448	1	b2714	1	b2714|b2715	NA	NA	b2713|b2714	0.187302	NA	T1079;T1080	2	T1079;T1080	2	NA	B
1408	815	+	2449	1	b2715;b2716	2	b2716|b2717	NA	6	b2716|b2726	-0.229462	NA	|	0|0		0	NA	A
1409	816	-	2451;2450;2452	3	b2717;b2718;b2719;b2720;b2721;b2722;b2723;b2724;b2725	9	b2725|b2726	0.480534	6	b2714|b2717	NA	NA	T1081||||||||T1082;T1083	1|0|0|0|0|0|0|0|2	T1081	1	NA	A
1410	817	+	2458;2455;2454;2457;2456;2453	6	b2726;b2727;b2728;b2729;b2730;b2731	6	b2731|b2732	NA	6	b2731|b2733	-0.415263	NA	||||T1084|T1087	0|0|0|0|1|1	T1087	1	NA	A
1411	818	-	2459	1	b2732	1	b2732|b2733	NA	6	b2725|b2732	NA	NA	T1086;T1085	2	T1086;T1085	2	NA	A
1412	819	+	2460	1	b2733	1	b2733|b2734	NA	6	b2733|b2734	NA	6	T1088	1	T1088	1	1	B
1413	819	+	2461	1	b2734	1	b2734|b2735	NA	6	b2734|b2736	NA	NA		0		0	NA	C
1414	820	-	2462	1	b2735	1	b2735|b2736	NA	2	b2732|b2735	NA	NA		0		0	NA	A
1415	821	+	2464;2465;2466;2467;2463	5	b2736;b2737;b2738;b2739;b2740	5	b2740|b2741	NA	6	b2740|b2753	NA	NA	|T1089||T1090|T1091;T1092;T1095	0|1|0|1|3	T1091;T1092;T1095	3	NA	A
1416	822	-	2468;2469;2470	3	b2741;b2742	2	b2742|b2743	1.69901	6	b2735|b2741	NA	NA	T1093;T1094|	2|0	T1093;T1094	2	1	C
1417	822	-	2477;2476;2475;2474;2473;2472;2471	7	b2743;b2744;b2745;b2746;b2747;b2748	6	b2748|b2749	NA	6	b2742|b2743	1.69901	6	|||||	0|0|0|0|0|0		0	1	D
1418	822	-	2481;2482;2480;2479;2478	5	b2749;b2750;b2751;b2752	4	b2752|b2753	0.68675	6	b2748|b2749	NA	6	|||	0|0|0|0		0	NA	B
1419	823	+	2483	1	b2753	1	b2753|b2754	NA	6	b2753|b4701	NA	NA	T1097;T1096	2	T1097;T1096	2	NA	A
1420	824	-	2486;2484;2485	3	b2754;b2755;b2756;b2757;b2758;b2759;b2760	7	b2760|b2761	NA	6	b2752|b2754	NA	NA	||||||	0|0|0|0|0|0|0		0	1	C
1421	824	-	2487	1	b2761	1	b2761|b4701	NA	NA	b2760|b2761	NA	6	T1098	1	T1098	1	NA	B
1422	825	+	4142	1	b4701	1	b4701|b2762	NA	NA	b4701|b2765	NA	NA		0		0	NA	A
1423	826	-	2488;2489	2	b2762;b2763;b2764	3	b2764|b2765	NA	6	b2761|b2762	0.477195	6	T1099||	1|0|0	T1099	1	NA	A
1424	827	+	2491;2490;2492	3	b2765;b2766;b2767;b2768	4	b2768|b2769	NA	6	b2768|b2775	NA	NA	|||	0|0|0|0		0	NA	A
1425	828	-	2493;2495;2494;2497;2496;4039	6	b2769;b2770;b2771;b4463;b2774	5	b2774|b2775	NA	0	b2764|b2769	NA	NA	|||T1101;T1100|	0|0|0|2|0		0	NA	A
1426	829	+	2499;2498	2	b2775;b2776	2	b2776|b2777	NA	6	b2776|b4682	NA	NA	|T1103;T1104	0|2	T1103;T1104	2	NA	A
1427	830	-	2500	1	b2777	1	b2777|b4682	NA	6	b2774|b2777	NA	NA	T1102	1	T1102	1	NA	A
1428	831	+	4130	1	b4682	1	b4682|b2778	NA	2	b4682|b2778	NA	2		0		0	1	B
1429	831	+	2501	1	b2778	1	b2778|b2779	NA	0	b2778|b2786	NA	NA	T1106	1	T1106	1	NA	C
1430	832	-	2504;2503;2502	3	b2779;b2780	2	b2780|b2781	NA	6	b2777|b2779	NA	NA	T1105|T1108;T1107	1|2	T1105	1	1	C
1431	832	-	2507;2506;2505;2509;2508	5	b2781;b2782;b2783;b2784;b2785	5	b2785|b2786	2.06081	6	b2780|b2781	NA	6	||||	0|0|0|0|0		0	NA	B
1432	833	+	2510	1	b2786	1	b2786|b2787	0.511548	6	b2786|b2794	NA	NA	T1109;T1110	2	T1109;T1110	2	NA	A
1433	834	-	2511;2512	2	b2787;b2788;b2789	3	b2789|b2790	NA	6	b2785|b2787	0.712378	NA	T1111||	1|0|0	T1111	1	1	C
1434	834	-	2513	1	b2790;b2791;b2792	3	b2792|b4408	NA	NA	b2789|b2790	NA	6	||	0|0|0		0	1	D
1435	834	-	3983	1	b4408	1	b4408|b2793	NA	NA	b2792|b4408	NA	NA		0		0	1	D
1436	834	-	2514	1	b2793	1	b2793|b2794	NA	6	b4408|b2793	NA	NA		0		0	NA	B
1437	835	+	2515	1	b2794	1	b2794|b2795	NA	6	b2794|b2795	NA	6		0		0	1	B
1438	835	+	2516	1	b2795	1	b2795|b2796	NA	6	b2795|b2796	NA	6	T1114;T1115;T1113	3	T1114;T1115;T1113	3	1	D
1439	835	+	2517;2518;2519	3	b2796;b2797;b2798	3	b2798|b2799	NA	NA	b2798|b2801	NA	NA	T1116|T1117|T1118;T1119	1|1|2	T1118;T1119	2	NA	C
1440	836	-	2521;2520	2	b2799;b2800	2	b2800|b2801	2.56972	6	b2793|b2799	NA	NA	|	0|0		0	NA	A
1441	837	+	2525;2524;2523;2522	4	b2801;b2802;b2803;b2804;b2805	5	b2805|b2806	NA	6	b2805|b4443	NA	NA	|T1121;T1120||T1122|	0|2|0|1|0		0	NA	A
1442	838	-	2527;2530;2526;2529;2528	5	b2806;b2807;b2808	3	b2808|b4443	NA	NA	b2800|b2806	NA	NA	||	0|0|0		0	NA	A
1443	839	+	4018	1	b4443	1	b4443|b2809	NA	NA	b4443|b2810	NA	NA		0		0	NA	A
1444	840	-	2531	1	b2809	1	b2809|b2810	NA	0	b2808|b2809	NA	6		0		0	NA	A
1445	841	+	2532;2533	2	b2810;b2811	2	b2811|b2812	NA	6	b2811|b2814	NA	NA	|T1127;T1126;T1123	0|3	T1127;T1126;T1123	3	NA	A
1446	842	-	2534	1	b2812	1	b2812|b2813	NA	6	b2809|b2812	NA	NA	T1125;T1124	2	T1125;T1124	2	1	C
1447	842	-	2535	1	b2813	1	b2813|b2814	NA	NA	b2812|b2813	NA	6	T1129;T1128	2	T1129;T1128	2	NA	B
1448	843	+	2536	1	b2814;b2815;b2816	3	b2816|b2817	NA	NA	b2816|b2818	NA	NA	||T1130	0|0|1	T1130	1	NA	A
1449	844	-	2537	1	b2817	1	b2817|b2818	NA	0	b2813|b2817	NA	6	T1131	1	T1131	1	NA	A
1450	845	+	2538	1	b2818	1	b2818|b2819	1.15134	6	b2818|b2831	-0.039148	NA	T1132	1	T1132	1	NA	A
1451	846	-	2542;2541;2539;2540	4	b2819;b2820;b2821	3	b2821|b2822	1.0244	6	b2817|b2819	NA	NA	T1134;T1133||	2|0|0	T1134;T1133	2	1	C
1452	846	-	2543;2546;2545;2544	4	b2822;b2823;b2824;b2825;b2826	5	b2826|b2827	NA	6	b2821|b2822	1.0244	6	||||	0|0|0|0|0		0	1	D
1453	846	-	2549;2548;2547	3	b2827;b2828;b2829;b2830	4	b2830|b2831	NA	6	b2826|b2827	NA	6	T1135|||	1|0|0|0	T1135	1	NA	B
1454	847	+	2550	1	b2831	1	b2831|b2832	NA	6	b2831|b2832	NA	6		0		0	1	B
1455	847	+	2551	1	b2832	1	b2832|b2833	NA	6	b2832|b2833	NA	6		0		0	1	D
1456	847	+	2552	1	b2833	1	b2833|b2834	NA	6	b2833|b2834	NA	6		0		0	1	D
1457	847	+	2553	1	b2834	1	b2834|b2835	NA	6	b2834|b2837	NA	NA	T1136;T1138;T1140	3	T1136;T1138;T1140	3	NA	C
1458	848	-	2554;2555;2556	3	b2835;b2836	2	b2836|b4444	NA	NA	b2830|b2835	NA	NA	T1137;T1139|	2|0	T1137;T1139	2	1	C
1459	848	-	4019	1	b4444	1	b4444|b4445	NA	NA	b2836|b4444	NA	NA		0		0	1	D
1460	848	-	4020	1	b4445	1	b4445|b2837	NA	NA	b4444|b4445	NA	NA		0		0	NA	B
1461	849	+	2557	1	b2837	1	b2837|b2838	0.296552	6	b2837|b2839	0.744974	NA		0		0	NA	A
1462	850	-	2558	1	b2838	1	b2838|b2839	1.29108	6	b4445|b2838	NA	NA		0		0	NA	A
1463	851	+	2559	1	b2839	1	b2839|b2840	0.400453	6	b2839|b2845	NA	NA		0		0	NA	A
1464	852	-	2561;2560;2562	3	b2840;b2841	2	b2841|b2842	0.232671	6	b2838|b2840	2.12243	NA	|T1143	0|1		0	1	C
1465	852	-	2563;2565;2564;2566	4	b2842;b2843	2	b2843|b2844	NA	6	b2841|b2842	0.232671	6	T1145;T1144|	2|0	T1145;T1144	2	1	D
1466	852	-	2567	1	b2844	1	b2844|b2845	NA	0	b2843|b2844	NA	6		0		0	NA	B
1467	853	+	2568	1	b2845	1	b2845|b2846	NA	6	b2845|b2846	NA	6	T1147;T1146	2	T1147;T1146	2	1	B
1468	853	+	2569	1	b2846	1	b2846|b2847	NA	0	b2846|b2847	NA	0	T1148	1	T1148	1	1	D
1469	853	+	2570;2571	2	b2847;b2848	2	b2848|b4683	NA	0	b2848|b2851	NA	NA	|	0|0		0	NA	C
1470	854	-	4131	1	b4683	1	b4683|b2849	NA	2	b2844|b4683	NA	NA		0		0	1	C
1471	854	-	2572	1	b2849	1	b2849|b2851	NA	0	b4683|b2849	NA	2		0		0	NA	B
1472	855	+	2573	1	b2851	1	b2851|b2852	NA	6	b2851|b2852	NA	6	T1149	1	T1149	1	1	B
1473	855	+	2574	1	b2852	1	b2852|b2853	NA	6	b2852|b2853	NA	6		0		0	1	D
1474	855	+	2575	1	b2853	1	b2853|b2860	NA	6	b2853|b2866	NA	NA	T1151;T1155	2	T1151;T1155	2	NA	C
1475	856	-	2576;2578	2	b2860;b2861	2	b2861|b2864	NA	NA	b2849|b2860	NA	NA	T1150;T1152;T1153;T1154|	4|0	T1150;T1152;T1153;T1154	4	1	C
1476	856	-	2579;2583;2582;2581;2580	5	b2864;b2865	2	b2865|b2866	NA	0	b2861|b2864	NA	NA	T1156|	1|0	T1156	1	NA	B
1477	857	+	2584	1	b2866;b2867;b2868	3	b2868|b2869	NA	6	b2868|b2870	NA	NA	||T1160	0|0|1	T1160	1	NA	A
1478	858	-	2585	1	b2869	1	b2869|b2870	NA	6	b2865|b2869	NA	NA	T1158;T1159;T1157	3	T1158;T1159;T1157	3	NA	A
1479	859	+	2587;2586;2590;2591;2592;2589;2588	7	b2870;b2871;b2872;b2873;b2874	5	b2874|b2875	NA	6	b2874|b2877	NA	NA	T1161||T1162||T1165;T1164	1|0|1|0|2	T1165;T1164	2	NA	A
1480	860	-	2594;2595;2593	3	b2875;b2876	2	b2876|b2877	NA	0	b2869|b2875	NA	NA	T1163|	1|0	T1163	1	NA	A
1481	861	+	2596	1	b2877	1	b2877|b2878	NA	6	b2877|b2878	NA	6		0		0	1	B
1482	861	+	2600;2597;2598;2599	4	b2878;b2879;b2880;b2881	4	b2881|b2882	NA	6	b2881|b2882	NA	6	|T1166||T1167	0|1|0|1	T1167	1	1	D
1483	861	+	2601;2602;2603	3	b2882;b2883;b4464	3	b4464|b2886	NA	9	b4464|b2888	NA	NA	||T1169	0|0|1	T1169	1	NA	C
1484	862	-	2604;2605	2	b2886;b2887	2	b2887|b2888	NA	0	b2876|b2886	NA	NA	T1168|	1|0	T1168	1	NA	A
1485	863	+	2606	1	b2888	1	b2888|b4684	NA	0	b2888|b4684	NA	0		0		0	1	B
1486	863	+	4132	1	b4684	1	b4684|b2889	NA	2	b4684|b2889	NA	2		0		0	1	D
1487	863	+	2607	1	b2889	1	b2889|b2890	NA	6	b2889|b2895	NA	NA		0		0	NA	C
1488	864	-	2615;2614;2613;2612;2611;2610;2608;2609	8	b2890;b2891;b2892;b2893;b2894	5	b2894|b2895	0.419973	6	b2887|b2890	NA	NA	T1170||T1171||	1|0|1|0|0	T1170	1	NA	A
1489	865	+	2616	1	b2895	1	b2895|b2896	NA	6	b2895|b2898	NA	NA		0		0	NA	A
1490	866	-	2617	1	b2896;b2897	2	b2897|b2898	NA	6	b2894|b2896	NA	NA	|	0|0		0	NA	A
1491	867	+	2618	1	b2898	1	b2898|b2899	NA	6	b2898|b2901	NA	NA		0		0	NA	A
1492	868	-	2619	1	b2899	1	b2899|b2900	NA	6	b2897|b2899	NA	NA		0		0	1	C
1493	868	-	2620	1	b2900	1	b2900|b2901	NA	6	b2899|b2900	NA	6		0		0	NA	B
1494	869	+	2621	1	b2901	1	b2901|b2902	NA	6	b2901|b2910	NA	NA		0		0	NA	A
1495	870	-	2622	1	b2902	1	b2902|b2903	0.516991	6	b2900|b2902	NA	NA	T1172;T1173	2	T1172;T1173	2	1	C
1496	870	-	2623;2624;2625	3	b2903;b2904;b2905	3	b2905|b2906	1.19179	6	b2902|b2903	0.516991	6	T1174||	1|0|0	T1174	1	1	D
1497	870	-	2626	1	b2906;b2907;b2908;b2909	4	b2909|b4665	NA	NA	b2905|b2906	1.19179	6	T1176;T1175|||	2|0|0|0	T1176;T1175	2	NA	B
1498	871	+	2627;2628;2629;2631;2630;4021	6	b2910;b2911;b2912;b4446	4	b4446|b2913	NA	NA	b4446|b2916	NA	NA	|||T1179	0|0|0|1	T1179	1	NA	A
1499	872	-	4115	1	b4665	1	b4665|b2910	NA	NA	b2909|b4665	NA	NA		0		0	1	C
1500	872	-	2632	1	b2913	1	b2913|b2914	3.05523	6	b4665|b2913	NA	2	T1178	1	T1178	1	1	D
1501	872	-	2633	1	b2914	1	b2914|b2916	0.256971	6	b2913|b2914	3.05523	6	T1180	1	T1180	1	NA	B
1502	873	+	2634	1	b2916	1	b2916|b2917	0.541298	6	b2916|b2917	0.541298	6		0		0	1	B
1503	873	+	2635;2636	2	b2917;b2918;b2919;b2920	4	b2920|b2921	NA	6	b2920|b2936	NA	NA	|||	0|0|0|0		0	NA	C
1504	874	-	2637	1	b2921	1	b2921|b2922	NA	0	b2914|b2921	NA	NA		0		0	1	C
1505	874	-	2640;2641;2642;2639;2638	5	b2922;b2923	2	b2923|b2924	NA	6	b2921|b2922	NA	0	T1181|	1|0	T1181	1	1	D
1506	874	-	2643	1	b2924	1	b2924|b2925	NA	6	b2923|b2924	NA	6	T1182	1	T1182	1	1	D
1507	874	-	2648;2644;2645;2646;2647	5	b2925;b2926;b2927	3	b2927|b2928	NA	6	b2924|b2925	NA	6	T1183;T1185;T1184|T1186|	3|1|0	T1183;T1185;T1184	3	1	D
1508	874	-	2652;2651;2650;2649	4	b2928;b2929;b2930;b4465;b2933;b2934	6	b2934|b2935	NA	6	b2927|b2928	NA	6	|||||	0|0|0|0|0|0		0	1	D
1509	874	-	2653	1	b2935	1	b2935|b2936	NA	9	b2934|b2935	NA	6	T1187	1	T1187	1	NA	B
1510	875	+	2654	1	b2936	1	b2936|b2937	NA	0	b2936|b2940	NA	NA		0		0	NA	A
1511	876	-	2655	1	b2937	1	b2937|b2938	4.61028	6	b2935|b2937	NA	NA		0		0	1	C
1512	876	-	2659;2658;2657;2656	4	b2938;b2939	2	b2939|b2940	NA	4	b2937|b2938	4.61028	6	T1188|	1|0	T1188	1	NA	B
1513	877	+	2660	1	b2940	1	b2940|b2942	NA	6	b2940|b2942	NA	6	T1189	1	T1189	1	1	B
1514	877	+	2661	1	b2942	1	b2942|b2943	-0.233126	6	b2942|b2943	-0.233126	6	T1190;T1191	2	T1190;T1191	2	1	D
1515	877	+	2664;2665;2662;2663	4	b2943;b2944;b2945	3	b2945|b2946	NA	6	b2945|b2946	NA	6	||	0|0|0		0	1	D
1516	877	+	2666	1	b2946;b2947	2	b2947|b2948	NA	6	b2947|b2948	NA	6	|	0|0		0	1	D
1517	877	+	2667	1	b2948;b2949	2	b2949|b2950	NA	6	b2949|b2951	NA	NA	|T1192;T1193	0|2	T1192;T1193	2	NA	C
1518	878	-	2668	1	b2950	1	b2950|b2951	NA	0	b2939|b2950	NA	NA		0		0	NA	A
1519	879	+	2671;2670;2669	3	b2951;b2952;b2953;b2954;b2955	5	b2955|b2956	NA	6	b2955|b2961	1.56228	NA	||||T1194	0|0|0|0|1	T1194	1	NA	A
1520	880	-	2672	1	b2956	1	b2956|b2957	NA	6	b2950|b2956	NA	NA		0		0	1	C
1521	880	-	2673	1	b2957	1	b2957|b2958	NA	6	b2956|b2957	NA	6	T1195	1	T1195	1	1	D
1522	880	-	2674	1	b2958	1	b2958|b2959	NA	6	b2957|b2958	NA	6	T1196	1	T1196	1	1	D
1523	880	-	2675;2676	2	b2959;b2960	2	b2960|b2961	3.46464	6	b2958|b2959	NA	6	T1197;T1198|	2|0	T1197;T1198	2	NA	B
1524	881	+	2684;2677;2679;2678;2680;2681;2682;2683	8	b2961;b2962;b2963;b2964	4	b2964|b2965	NA	0	b2964|b2966	NA	NA	|||T1201;T1199	0|0|0|2	T1201;T1199	2	NA	A
1525	882	-	2685	1	b2965	1	b2965|b2966	NA	0	b2960|b2965	NA	NA	T1200	1	T1200	1	NA	A
1526	883	+	2686	1	b2966	1	b2966|b2967	NA	NA	b2966|b2967	NA	NA		0		0	1	B
1527	883	+	2687	1	b2967	1	b2967|b2968	NA	NA	b2967|b2980	NA	NA	T1202;T1204;T1205	3	T1202;T1204;T1205	3	NA	C
1528	884	-	2688;2689	2	b2968	1	b2968|b2971	NA	6	b2965|b2968	NA	NA	T1203	1	T1203	1	1	C
1529	884	-	2694;2693;2692;2691;2690	5	b2971;b2972	2	b2972|b4466	NA	0	b2968|b2971	NA	6	T1206|	1|0	T1206	1	1	D
1530	884	-	4040	1	b4466	1	b4466|b2975	NA	9	b2972|b4466	NA	0	T1207	1	T1207	1	1	D
1531	884	-	2697;2696;2695;2698	4	b2975;b2976;b2977;b4467;b4468;b2979	6	b2979|b2980	-0.003675	6	b4466|b2975	NA	9	T1208;T1209|T1210||||	2|1|0|0|0|0	T1208;T1209	2	NA	B
1532	885	+	2699	1	b2980	1	b2980|b2982	NA	6	b2980|b2982	NA	6	T1211	1	T1211	1	1	B
1533	885	+	2700	1	b2982	1	b2982|b2983	NA	6	b2982|b2986	NA	NA		0		0	NA	C
1534	886	-	2704;2701;2703;2702	4	b2983;b2984;b2985	3	b2985|b2986	NA	6	b2979|b2983	NA	NA	||	0|0|0		0	NA	A
1535	887	+	2705	1	b2986	1	b2986|b2987	NA	6	b2986|b2989	NA	NA	T1213	1	T1213	1	NA	A
1536	888	-	2706	1	b2987	1	b2987|b2988	NA	6	b2985|b2987	NA	NA	T1212	1	T1212	1	1	C
1537	888	-	2707	1	b2988	1	b2988|b2989	NA	6	b2987|b2988	NA	6	T1214	1	T1214	1	NA	B
1538	889	+	2708	1	b2989	1	b2989|b2990	NA	0	b2989|b3001	NA	NA		0		0	NA	A
1539	890	-	2710;2709	2	b2990;b2991;b2992;b2993;b2994;b2995;b2996;b2997	8	b2997|b2998	NA	6	b2988|b2990	NA	NA	T1215|||||||	1|0|0|0|0|0|0|0	T1215	1	1	C
1540	890	-	2711	1	b2998	1	b2998|b3001	NA	6	b2997|b2998	NA	6		0		0	NA	B
1541	891	+	2712	1	b3001	1	b3001|b3002	NA	6	b3001|b3003	NA	NA		0		0	NA	A
1542	892	-	2713	1	b3002	1	b3002|b3003	NA	6	b2998|b3002	NA	NA	T1216	1	T1216	1	NA	A
1543	893	+	2714	1	b3003	1	b3003|b3005	0.739851	6	b3003|b3008	0.691524	NA	T1218	1	T1218	1	NA	A
1544	894	-	2716;2715	2	b3005;b3006	2	b3006|b3008	0.193539	6	b3002|b3005	NA	NA	T1217|	1|0	T1217	1	NA	A
1545	895	+	2717	1	b3008	1	b3008|b3009	NA	6	b3008|b3009	NA	6		0		0	1	B
1546	895	+	2718	1	b3009	1	b3009|b3010	NA	6	b3009|b3011	NA	NA	T1219	1	T1219	1	NA	C
1547	896	-	2719	1	b3010	1	b3010|b3011	NA	0	b3006|b3010	NA	NA		0		0	NA	A
1548	897	+	2723;2722;2721;2720	4	b3011;b3012	2	b3012|b3013	NA	0	b3012|b3013	NA	0	T1220|T1221	1|1	T1221	1	1	B
1549	897	+	2727;2726;2725;2724	4	b3013;b3014	2	b3014|b4469	NA	6	b3014|b3025	NA	NA	|T1222;T1224	0|2	T1222;T1224	2	NA	C
1550	898	-	4041	1	b4469	1	b4469|b3017	NA	9	b3010|b4469	NA	NA	T1223	1	T1223	1	1	C
1551	898	-	2729;2730;2731;2732;2728	5	b3017;b3018	2	b3018|b3019	0.709452	6	b4469|b3017	NA	9	T1225|	1|0	T1225	1	1	D
1552	898	-	2733	1	b3019	1	b3019|b3020	NA	6	b3018|b3019	0.709452	6		0		0	1	D
1553	898	-	2734;2735;2736	3	b3020;b3021;b3022	3	b3022|b3023	NA	6	b3019|b3020	NA	6	T1226|T1227|	1|1|0	T1226	1	1	D
1554	898	-	2737;2738;2739	3	b3023;b3024	2	b3024|b3025	NA	6	b3022|b3023	NA	6	|	0|0		0	NA	B
1555	899	+	2740	1	b3025;b3026	2	b3026|b3027	NA	6	b3026|b3028	0.246447	NA	|T1229	0|1	T1229	1	NA	A
1556	900	-	2741	1	b3027	1	b3027|b3028	NA	6	b3024|b3027	NA	NA		0		0	NA	A
1557	901	+	2743;2742;2745;2744;2746	5	b3028;b3029	2	b3029|b3030	0.281553	6	b3029|b3035	NA	NA	|T1230	0|1	T1230	1	NA	A
1558	902	-	2749;2748;2747;2750	4	b3030;b3031;b3032;b3033;b3034	5	b3034|b3035	NA	6	b3027|b3030	NA	NA	||||	0|0|0|0|0		0	NA	A
1559	903	+	2754;2752;2753;2751	4	b3035;b3037;b3038	3	b3038|b3039	NA	6	b3038|b3040	NA	NA	||T1233;T1232;T1234	0|0|3	T1233;T1232;T1234	3	NA	A
1560	904	-	2755	1	b3039	1	b3039|b3040	NA	2	b3034|b3039	NA	NA	T1231;T1235	2	T1231;T1235	2	NA	A
1561	905	+	2756	1	b3040	1	b3040|b3041	1.03652	6	b3040|b3042	NA	NA		0		0	NA	A
1562	906	-	2757;4154	2	b3041	1	b3041|b3042	NA	6	b3039|b3041	NA	NA	T1239;T1238;T1240;T1237;T1236	5	T1239;T1238;T1240;T1237;T1236	5	NA	A
1563	907	+	2758	1	b3042	1	b3042|b3043	NA	0	b3042|b3043	NA	0		0		0	1	B
1564	907	+	2759	1	b3043	1	b3043|b3044	NA	6	b3043|b3044	NA	6	T1241	1	T1241	1	1	D
1565	907	+	2763;2762;2761;2760;2764	5	b3044;b3045;b3047;b3048	4	b3048|b3049	NA	6	b3048|b3050	NA	NA	|T1242||T1245	0|1|0|1	T1245	1	NA	C
1566	908	-	2765	1	b3049	1	b3049|b3050	NA	6	b3041|b3049	-0.067051	NA	T1244;T1243	2	T1244;T1243	2	NA	A
1567	909	+	2767;2766	2	b3050;b3051	2	b3051|b4664	NA	6	b3051|b4664	NA	6	|T1246	0|1	T1246	1	NA	A
1568	910	-	4022	1	b4447	1	b4447|b4666	NA	NA	b3049|b4447	NA	NA		0		0	NA	A
1569	911	+	4114	1	b4664	1	b4664|b4447	NA	NA	b4664|b4666	NA	2	T1247	1	T1247	1	NA	A
1570	912	-	4095	1	b4611	1	b4611|b3052	NA	NA	b4447|b4611	NA	NA		0		0	NA	A
1571	913	+	4116	1	b4666	1	b4666|b4611	NA	NA	b4666|b3055	NA	NA		0		0	NA	A
1572	914	-	2770;2771;2769;2768;2772	5	b3052;b3053;b3054	3	b3054|b3055	NA	6	b4611|b3052	NA	NA	||	0|0|0		0	NA	A
1573	915	+	2773;2774;2775	3	b3055;b3056	2	b3056|b3057	1.79748	6	b3056|b3059	NA	NA	|T1249	0|1	T1249	1	NA	A
1574	916	-	2776	1	b3057	1	b3057|b3058	NA	6	b3054|b3057	0.296637	NA		0		0	1	C
1575	916	-	2777	1	b3058	1	b3058|b3059	NA	0	b3057|b3058	NA	6		0		0	NA	B
1576	917	+	2778	1	b3059	1	b3059|b3060	NA	6	b3059|b3061	NA	NA		0		0	NA	A
1577	918	-	2779	1	b3060	1	b3060|b3061	NA	6	b3058|b3060	NA	NA		0		0	NA	A
1578	919	+	2781;2780	2	b3061;b3062;b3063	3	b3063|b3064	-1.49266	6	b3063|b3065	-0.340715	NA	|T1250|	0|1|0		0	NA	A
1579	920	-	2782	1	b3064	1	b3064|b3065	3.39721	6	b3060|b3064	-1.67654	NA		0		0	NA	A
1580	921	+	2785;2784;2786;2783	4	b3065;b3066;b3067	3	b3067|b3068	-0.643378	6	b3067|b3069	NA	NA	T1252;T1251||T1254	2|0|1	T1254	1	NA	A
1581	922	-	2787	1	b3068	1	b3068|b3069	NA	NA	b3064|b3068	-1.52202	NA	T1253	1	T1253	1	NA	A
1582	923	+	2788	1	b3069	1	b3069|b3070	NA	NA	b3069|b3071	NA	NA	T1255	1	T1255	1	NA	A
1583	924	-	2789	1	b3070	1	b3070|b3071	NA	6	b3068|b3070	NA	6	T1256	1	T1256	1	NA	A
1584	925	+	2790	1	b3071	1	b3071|b3072	NA	6	b3071|b3073	NA	NA	T1259;T1260	2	T1259;T1260	2	NA	A
1585	926	-	2791	1	b3072	1	b3072|b3073	NA	6	b3070|b3072	NA	NA	T1258;T1257	2	T1258;T1257	2	NA	A
1586	927	+	2792	1	b3073	1	b3073|b3074	NA	4	b3073|b3075	NA	NA	T1263;T1261	2	T1263;T1261	2	NA	A
1587	928	-	2793	1	b3074	1	b3074|b3075	-0.36734	6	b3072|b3074	-0.58886	NA	T1262	1	T1262	1	NA	A
1588	929	+	2794	1	b3075	1	b3075|b3076	NA	6	b3075|b3076	NA	6	T1264;T1265	2	T1264;T1265	2	1	B
1589	929	+	2798;2796;2797;2795	4	b3076;b3077;b3078	3	b3078|b3079	NA	9	b3078|b3079	NA	9	||T1266;T1267	0|0|2	T1266;T1267	2	1	D
1590	929	+	2799	1	b3079;b3080	2	b3080|b3081	NA	6	b3080|b3081	NA	6	|	0|0		0	1	D
1591	929	+	2800	1	b3081	1	b3081|b3082	0.553975	6	b3081|b3085	NA	NA		0		0	NA	C
1592	930	-	2801	1	b3082;b3083	2	b3083|b3084	NA	6	b3074|b3082	-0.754699	NA	|	0|0		0	1	C
1593	930	-	2802	1	b3084	1	b3084|b3085	NA	0	b3083|b3084	NA	6	T1268;T1269	2	T1268;T1269	2	NA	B
1594	931	+	2808;2803;2806;2807;2804;2805	6	b3085;b3086;b3087	3	b3087|b4448	NA	NA	b3087|b4448	NA	NA	||	0|0|0		0	1	B
1595	931	+	4024;2809;2810;4023	4	b4448;b3088	2	b3088|b3089	NA	9	b3088|b3089	NA	9	|T1270	0|1	T1270	1	1	D
1596	931	+	2811	1	b3089	1	b3089|b3090	NA	6	b3089|b3093	0.460976	NA	T1271	1	T1271	1	NA	C
1597	932	-	2814;2813;2812	3	b3090;b3091;b3092	3	b3092|b3093	0.393158	6	b3084|b3090	NA	NA	|T1272|	0|1|0		0	NA	A
1598	933	+	2815	1	b3093	1	b3093|b3094	NA	6	b3093|b3094	NA	6	T1273	1	T1273	1	1	B
1599	933	+	2816	1	b3094	1	b3094|b3095	NA	0	b3094|b3095	NA	0	T1274	1	T1274	1	1	D
1600	933	+	2817	1	b3095;b3096	2	b3096|b3097	NA	6	b3096|b3097	NA	6	|T1275;T1277;T1276	0|3	T1275;T1277;T1276	3	1	D
1601	933	+	2818	1	b3097;b3098;b3099;b3100	4	b3100|b3101	NA	6	b3100|b3101	NA	6	|||T1278	0|0|0|1	T1278	1	1	D
1602	933	+	2819	1	b3101	1	b3101|b3102	NA	0	b3101|b3102	NA	0	T1279	1	T1279	1	1	D
1603	933	+	2820	1	b3102	1	b3102|b3103	NA	6	b3102|b3103	NA	6	T1280	1	T1280	1	1	D
1604	933	+	2821	1	b3103	1	b3103|b3104	NA	6	b3103|b3104	NA	6	T1281	1	T1281	1	1	D
1605	933	+	2822	1	b3104	1	b3104|b3105	NA	6	b3104|b3106	NA	NA	T1282	1	T1282	1	NA	C
1606	934	-	2823	1	b3105	1	b3105|b3106	NA	6	b3092|b3105	-0.113652	NA		0		0	NA	A
1607	935	+	2824;2825;2826	3	b3106;b3107	2	b3107|b4470	NA	0	b3107|b3119	NA	NA	|	0|0		0	NA	A
1608	936	-	2827	1	b4470;b3110	2	b3110|b4471	NA	4	b3105|b4470	NA	NA	|	0|0		0	1	C
1609	936	-	2828;2829	2	b4471;b3113;b3114;b3115;b3116;b3117;b3118	7	b3118|b3119	NA	6	b3110|b4471	NA	4	T1283;T1284|T1285|||||	2|1|0|0|0|0|0	T1283;T1284	2	NA	B
1610	937	+	2830	1	b3119	1	b3119|b3120	NA	6	b3119|b3120	NA	6		0		0	1	B
1611	937	+	2833;2832;2831	3	b3120;b3121	2	b3121|b3123	NA	NA	b3121|b3128	NA	NA	|T1288;T1294;T1292	0|3	T1288;T1294;T1292	3	NA	C
1612	938	-	2837;2836;2835;2834;2838	5	b3123;b3124;b3125;b3126;b3127	5	b3127|b3128	NA	6	b3118|b3123	NA	NA	T1295;T1293;T1291;T1290;T1289;T1287||||	6|0|0|0|0	T1295;T1293;T1291;T1290;T1289;T1287	6	NA	A
1613	939	+	2839	1	b3128	1	b3128|b3129	NA	6	b3128|b3129	NA	6	T1296	1	T1296	1	1	B
1614	939	+	2840	1	b3129;b3130	2	b3130|b3131	NA	6	b3130|b3132	NA	NA	|	0|0		0	NA	C
1615	940	-	2841	1	b3131	1	b3131|b3132	NA	6	b3127|b3131	-0.186794	NA		0		0	NA	A
1616	941	+	2846;2847;2844;2845;2842;2843	6	b3132;b3133;b3136;b3137;b3138;b3139;b3140;b3141	8	b3141|b3142	-2.52422	6	b3141|b3142	-2.52422	6	|||||||	0|0|0|0|0|0|0|0		0	1	B
1617	941	+	2850;2848;2849	3	b3142;b3143;b3144;b3145	4	b3145|b3146	NA	6	b3145|b3147	NA	NA	T1297|||	1|0|0|0	T1297	1	NA	C
1618	942	-	2851	1	b3146	1	b3146|b3147	NA	6	b3131|b3146	-0.029095	NA	T1298	1	T1298	1	NA	A
1619	943	+	2858;2853;2852;2855;2854;2857;2856	7	b3147;b3148;b3149;b3150	4	b3150|b3151	NA	6	b3150|b3153	NA	NA	|||	0|0|0|0		0	NA	A
1620	944	-	2860;2861;2859	3	b3151;b3152	2	b3152|b3153	NA	0	b3146|b3151	NA	NA	|	0|0		0	NA	A
1621	945	+	2862	1	b3153	1	b3153|b3154	NA	0	b3153|b3155	NA	NA		0		0	NA	A
1622	946	-	2863	1	b3154	1	b3154|b3155	NA	6	b3152|b3154	NA	NA		0		0	NA	A
1623	947	+	2864	1	b3155	1	b3155|b3156	NA	6	b3155|b3158	0.736657	NA		0		0	NA	A
1624	948	-	2865	1	b3156;b3157	2	b3157|b3158	NA	6	b3154|b3156	NA	NA	|	0|0		0	NA	A
1625	949	+	2868;2869;2870;2866;2867	5	b3158;b3159;b3160	3	b3160|b3161	NA	6	b3160|b3172	NA	NA	||	0|0|0		0	NA	A
1626	950	-	2871	1	b3161	1	b3161|b3162	NA	6	b3157|b3161	NA	NA		0		0	1	C
1627	950	-	2872	1	b3162	1	b3162|b4685	NA	0	b3161|b3162	NA	6	T1299	1	T1299	1	1	D
1628	950	-	4133	1	b4685	1	b4685|b3163	NA	2	b3162|b4685	NA	0		0		0	1	D
1629	950	-	2873;2877;2876;2875;2874;2878;4025	7	b3163;b3164;b4449;b3165;b3166;b3167;b3168;b3169;b3170;b3171	10	b4449|b3165	NA	NA	b4685|b3163	NA	2	|T1300||T1303|||T1305;T1304|||T1307;T1306	0|1|0|1|0|0|2|0|0|2		0	NA	B
1630	952	-	2882;2883;2880;2881;2884;2879	6	b3165;b3166;b3167;b3168;b3169;b3170;b3171	7	b3171|b3172	NA	NA	b4449|b3165	NA	NA	T1303|||T1305;T1304|||T1307;T1306	1|0|0|2|0|0|2	T1303	1	NA	A
1631	953	+	2885	1	b3172	1	b3172|b3173	NA	6	b3172|b3180	NA	NA		0		0	NA	A
1632	954	-	2886	1	b3173	1	b3173|b3174	NA	NA	b3171|b3173	NA	NA		0		0	1	C
1633	954	-	2888;2889;2887	3	b3174;b3175	2	b3175|b3176	0.189085	6	b3173|b3174	NA	NA	T1309;T1308;T1310|	3|0	T1309;T1308;T1310	3	1	D
1634	954	-	2891;2890;2892	3	b3176;b3177	2	b3177|b3178	NA	0	b3175|b3176	0.189085	6	T1312;T1311|	2|0	T1312;T1311	2	1	D
1635	954	-	2895;2894;2893	3	b3178;b3179	2	b3179|b3180	NA	6	b3177|b3178	NA	0	T1313|	1|0	T1313	1	NA	B
1636	955	+	2896	1	b3180	1	b3180|b3181	NA	6	b3180|b3182	NA	NA	T1314;T1315	2	T1314;T1315	2	NA	A
1637	956	-	2897	1	b3181	1	b3181|b3182	NA	0	b3179|b3181	NA	NA	T1316	1	T1316	1	NA	A
1638	957	+	2898	1	b3182	1	b3182|b3183	NA	6	b3182|b3187	1.1609	NA		0		0	NA	A
1639	958	-	2900;2899	2	b3183;b3184	2	b3184|b3185	-0.322541	6	b3181|b3183	NA	NA	T1318;T1317|	2|0	T1318;T1317	2	1	C
1640	958	-	2901	1	b3185;b3186	2	b3186|b3187	2.63839	6	b3184|b3185	-0.322541	6	T1319|	1|0	T1319	1	NA	B
1641	959	+	2903;2902;2904	3	b3187;b3188	2	b3188|b3189	-0.330355	6	b3188|b3196	NA	NA	T1320|	1|0	T1320	1	NA	A
1642	960	-	2909;2908;2907;2906;2905	5	b3189;b3190	2	b3190|b3191	NA	0	b3186|b3189	2.12649	NA	|	0|0		0	1	C
1643	960	-	2910	1	b3191;b3192;b3193;b3194;b3195	5	b3195|b3196	NA	6	b3190|b3191	NA	0	T1321||||	1|0|0|0|0	T1321	1	NA	B
1644	961	+	2911;2912;2913;2914;2915;2916;2917;2921;2919;2918;2920	11	b3196;b3197;b3198;b3199;b3200;b3201;b3202;b3203;b3204;b3205;b3206	11	b3206|b3207	NA	6	b3206|b3207	NA	6	|||||||T1323;T1322|||	0|0|0|0|0|0|0|2|0|0|0		0	1	B
1645	961	+	2922	1	b3207	1	b3207|b3208	NA	6	b3207|b4450	NA	NA		0		0	NA	C
1646	962	-	2923	1	b3208;b3209	2	b3209|b4450	NA	NA	b3195|b3208	0.104395	NA	|	0|0		0	NA	A
1647	963	+	4026	1	b4450	1	b4450|b3210	NA	NA	b4450|b3212	NA	NA		0		0	NA	A
1648	964	-	2928;2925;2924;2927;2926	5	b3210;b3211	2	b3211|b3212	NA	NA	b3209|b3210	NA	0	|	0|0		0	NA	A
1649	965	+	2929;2930;2931	3	b3212;b3213;b3214	3	b3214|b3215	NA	6	b3214|b3215	NA	6	||	0|0|0		0	1	B
1650	965	+	2936;2934;2935;2932;2933	5	b3215;b3216	2	b3216|b3218	NA	6	b3216|b3219	NA	NA	|	0|0		0	NA	C
1651	966	-	2937	1	b3218	1	b3218|b3219	NA	6	b3211|b3218	NA	NA		0		0	NA	A
1652	967	+	2938	1	b3219	1	b3219|b3220	NA	6	b3219|b3220	NA	6		0		0	1	B
1653	967	+	2939	1	b3220	1	b3220|b3221	NA	6	b3220|b3227	NA	NA	T1326;T1325	2	T1326;T1325	2	NA	C
1654	968	-	2941;2940	2	b3221;b3222;b3223;b3224;b3225	5	b3225|b3226	NA	6	b3218|b3221	NA	NA	||||	0|0|0|0|0		0	1	C
1655	968	-	2942	1	b3226	1	b3226|b3227	NA	9	b3225|b3226	NA	6		0		0	NA	B
1656	969	+	2943	1	b3227	1	b3227|b3228	NA	6	b3227|b3233	NA	NA	T1327;T1331;T1329	3	T1327;T1331;T1329	3	NA	A
1657	970	-	2944	1	b3228;b3229	2	b3229|b3230	NA	6	b3226|b3228	NA	NA	T1330;T1332;T1328|	3|0	T1330;T1332;T1328	3	1	C
1658	970	-	2945	1	b3230;b3231	2	b3231|b3232	NA	6	b3229|b3230	NA	6	T1333|	1|0	T1333	1	1	D
1659	970	-	2946	1	b3232	1	b3232|b3233	NA	6	b3231|b3232	NA	6		0		0	NA	B
1660	971	+	2947	1	b3233	1	b3233|b3234	NA	0	b3233|b3234	NA	0	T1334	1	T1334	1	1	B
1661	971	+	2948	1	b3234	1	b3234|b3235	1.65254	6	b3234|b3235	1.65254	6	T1335	1	T1335	1	1	D
1662	971	+	2949	1	b3235	1	b3235|b3236	0.256971	6	b3235|b3237	0.722652	NA	T1338	1	T1338	1	NA	C
1663	972	-	2950	1	b3236	1	b3236|b3237	3.18753	6	b3232|b3236	NA	NA	T1336;T1337	2	T1336;T1337	2	NA	A
1664	973	+	2951	1	b3237	1	b3237|b3238	NA	6	b3237|b3238	NA	6		0		0	1	B
1665	973	+	2952	1	b3238	1	b3238|b3239	NA	0	b3238|b3243	NA	NA	T1339	1	T1339	1	NA	C
1666	974	-	2953	1	b3239	1	b3239|b3240	NA	6	b3236|b3239	NA	NA		0		0	1	C
1667	974	-	2954	1	b3240;b3241;b3242	3	b3242|b3243	NA	0	b3239|b3240	NA	6	T1340||	1|0|0	T1340	1	NA	B
1668	975	+	2955	1	b3243	1	b3243|b3244	NA	6	b3243|b3253	NA	NA		0		0	NA	A
1669	976	-	2956	1	b3244	1	b3244|b4472	NA	6	b3242|b3244	NA	NA		0		0	1	C
1670	976	-	2961;2960;4042;2962;2963;2958;2959;2957	8	b4472;b3247;b3248;b3249;b3250;b3251	6	b3251|b3252	NA	0	b3244|b4472	NA	6	T1341|||||	1|0|0|0|0|0	T1341	1	1	D
1671	976	-	2964	1	b3252	1	b3252|b3253	NA	6	b3251|b3252	NA	0		0		0	NA	B
1672	977	+	2965	1	b3253	1	b3253|b3255	NA	6	b3253|b3255	NA	6		0		0	1	B
1673	977	+	2966	1	b3255;b3256	2	b3256|b3257	NA	6	b3256|b3257	NA	6	|T1342	0|1	T1342	1	1	D
1674	977	+	2967;2968	2	b3257;b3258;b3259	3	b3259|b3260	3.74987	6	b3259|b3260	3.74987	6	||	0|0|0		0	1	D
1675	977	+	2969	1	b3260;b3261	2	b3261|b3262	NA	6	b3261|b3262	NA	6	|T1343	0|1	T1343	1	1	D
1676	977	+	2972;2973;2970;2971;2974	5	b3262;b3263	2	b3263|b3264	NA	6	b3263|b3265	NA	NA	|	0|0		0	NA	C
1677	978	-	2975	1	b3264	1	b3264|b3265	-0.278282	6	b3252|b3264	NA	NA		0		0	NA	A
1678	979	+	2976	1	b3265;b3266	2	b3266|b3267	NA	6	b3266|b3267	NA	6	|	0|0		0	1	B
1679	979	+	2977	1	b3267	1	b3267|b3269	NA	6	b3267|b3269	NA	6	T1345;T1344;T1346	3	T1345;T1344;T1346	3	1	D
1680	979	+	2978;2979	2	b3269;b3270;b3271	3	b3271|b3272	NA	NA	b3271|b3279	NA	6	||T1354;T1348;T1350;T1351	0|0|4	T1354;T1348;T1350;T1351	4	NA	C
1681	980	-	2980	1	b3272;b3273;b3274;b3275;b3276;b3277;b3278	7	b3278|b3279	NA	NA	b3264|b3272	NA	NA	T1352;T1347;T1349;T1353||||T1355||	4|0|0|0|1|0|0	T1352;T1347;T1349;T1353	4	NA	A
1682	981	+	2981	1	b3279	1	b3279|b3280	NA	0	b3279|b3287	NA	NA		0		0	NA	A
1683	982	-	4044;4043;2983;2982;2987;2986;2985;2984	8	b3280;b3281;b3282;b3283;b3284;b4473	6	b4473|b3287	NA	9	b3278|b3280	NA	NA	|||||	0|0|0|0|0|0		0	NA	A
1684	983	+	2990;2991;2989;2988	4	b3287;b3288;b3289;b3290	4	b3290|b3291	2.64107	6	b3290|b3291	2.64107	6	|T1356;T1357||T1360;T1358;T1359	0|2|0|3	T1360;T1358;T1359	3	1	B
1685	983	+	2992	1	b3291	1	b3291|b4550	NA	6	b3291|b3324	-2.15548	NA		0		0	NA	C
1686	984	-	4071;2993;2994	3	b4550;b3292;b3293	3	b3293|b3294	NA	6	b4473|b4550	NA	NA	||	0|0|0		0	1	C
1687	984	-	2995	1	b3294;b3295;b3296;b3297;b3298	5	b3298|b3299	4.72819	6	b3293|b3294	NA	6	T1363||||	1|0|0|0|0	T1363	1	1	D
1688	984	-	2996	1	b3299;b3300;b3301;b3302;b3303;b3304;b3305;b3306;b3307;b3308;b3309;b3310	12	b3310|b3311	5.3201	6	b3298|b3299	4.72819	6	T1364|||||||||||	1|0|0|0|0|0|0|0|0|0|0|0	T1364	1	1	D
1689	984	-	2997	1	b3311;b3312;b3313;b3314;b3315;b3316;b3317;b3318;b3319;b3320;b3321	11	b3321|b3322	-2.90272	6	b3310|b3311	5.3201	6	T1365||||||||||	1|0|0|0|0|0|0|0|0|0|0	T1365	1	1	D
1690	984	-	2998;2999;3000	3	b3322;b3323	2	b3323|b3324	-1.25286	6	b3321|b3322	-2.90272	6	|	0|0		0	NA	B
1691	985	+	3001	1	b3324;b3325;b3326;b3327;b3328;b3329;b3330;b3331;b3332;b3333;b3334;b3335	12	b3335|b3336	0.285406	6	b3335|b3348	NA	NA	|||||||||||	0|0|0|0|0|0|0|0|0|0|0|0		0	NA	A
1692	986	-	3002	1	b3336	1	b3336|b3337	0.449448	6	b3323|b3336	-0.39711	NA	T1366	1	T1366	1	1	C
1693	986	-	3003	1	b3337	1	b3337|b3338	-0.507981	6	b3336|b3337	0.449448	6		0		0	1	D
1694	986	-	3004	1	b3338	1	b3338|b3339	-0.946106	6	b3337|b3338	-0.507981	6	T1369;T1368;T1367	3	T1369;T1368;T1367	3	1	D
1695	986	-	3005;3007;3006	3	b3339;b3340;b3341;b3342	4	b3342|b3343	NA	6	b3338|b3339	-0.946106	6	T1370|T1371||	1|1|0|0	T1370	1	1	D
1696	986	-	3008	1	b3343;b3344;b3345;b3346	4	b3346|b3347	NA	0	b3342|b3343	NA	6	T1373|||	1|0|0|0	T1373	1	1	D
1697	986	-	3009	1	b3347	1	b3347|b3348	NA	6	b3346|b3347	NA	0	T1374;T1375	2	T1374;T1375	2	NA	B
1698	987	+	3010	1	b3348	1	b3348|b3349	NA	6	b3348|b3352	NA	NA	T1376;T1377;T1379	3	T1376;T1377;T1379	3	NA	A
1699	988	-	3011	1	b3349	1	b3349|b4551	NA	6	b3347|b3349	2.03913	NA	T1378	1	T1378	1	1	C
1700	988	-	3012	1	b4551;b3350;b3351	3	b3351|b3352	1.07519	6	b3349|b4551	NA	6	||	0|0|0		0	NA	B
1701	989	+	3013;3016;3014;3015	4	b3352;b3353;b3354;b3355	4	b3355|b3356	0.430575	6	b3355|b3357	0.944015	NA	|||	0|0|0|0		0	NA	A
1702	990	-	3017	1	b3356	1	b3356|b3357	2.15082	6	b3351|b3356	0.371624	NA		0		0	NA	A
1703	991	+	3018;3019;3020	3	b3357;b3358	2	b3358|b3359	NA	0	b3358|b3364	NA	NA	T1380|	1|0	T1380	1	NA	A
1704	992	-	3021	1	b3359	1	b3359|b3360	2.70013	6	b3356|b3359	0.752589	NA		0		0	1	C
1705	992	-	3024;3023;3022	3	b3360;b3361;b3362	3	b3362|b3363	NA	6	b3359|b3360	2.70013	6	||	0|0|0		0	1	D
1706	992	-	3025	1	b3363	1	b3363|b3364	0.391919	6	b3362|b3363	NA	6	T1381	1	T1381	1	NA	B
1707	993	+	3026	1	b3364	1	b3364|b3365	0.772598	6	b3364|b3365	0.772598	6	T1383;T1382	2	T1383;T1382	2	1	B
1708	993	+	3029;3028;3027;3030;3031;3032	6	b3365;b3366;b3367;b3368	4	b3368|b3369	NA	6	b3368|b3369	NA	6	|T1385;T1384;T1386||T1387	0|3|0|1	T1387	1	1	D
1709	993	+	3033	1	b3369	1	b3369|b3370	NA	6	b3369|b3370	NA	6	T1389;T1388	2	T1389;T1388	2	1	D
1710	993	+	3034;3035;3036;3037	4	b3370;b3371;b4474;b3374;b3375	5	b3375|b3376	NA	6	b3375|b3396	NA	NA	|T1390;T1391||T1392|T1393;T1395	0|2|0|1|2	T1393;T1395	2	NA	C
1711	994	-	3040;3038;3039	3	b3376;b3377;b3378;b3379;b3380;b3381;b3382;b3383	8	b3383|b3384	NA	9	b3363|b3376	NA	NA	T1396;T1397;T1394|||||||	3|0|0|0|0|0|0|0	T1396;T1397;T1394	3	1	C
1712	994	-	3049;3048;3041;3043;3042;3045;3044;3047;3046	9	b3384;b3385;b3386;b3387;b3388;b3389;b3390	7	b3390|b3391	NA	0	b3383|b3384	NA	9	T1398||||T1399|T1400|	1|0|0|0|1|1|0	T1398	1	1	D
1713	994	-	3052;3050;3051	3	b3391;b3392;b3393;b3394;b3395	5	b3395|b3396	NA	0	b3390|b3391	NA	0	T1402;T1401||||	2|0|0|0|0	T1402;T1401	2	NA	B
1714	995	+	3053	1	b3396	1	b3396|b3397	NA	6	b3396|b3398	NA	NA	T1404	1	T1404	1	NA	A
1715	996	-	3054	1	b3397	1	b3397|b3398	NA	6	b3395|b3397	NA	NA	T1403	1	T1403	1	NA	A
1716	997	+	3062;3061;3060;3058;3059;3056;3057;3055	8	b3398;b3399;b3400;b3401	4	b3401|b3402	NA	0	b3401|b3403	NA	NA	T1405|||T1406	1|0|0|1	T1406	1	NA	A
1717	998	-	3063	1	b3402	1	b3402|b3403	NA	6	b3397|b3402	NA	NA		0		0	NA	A
1718	999	+	3064	1	b3403	1	b3403|b3404	0.668658	6	b3403|b3406	NA	NA	T1408	1	T1408	1	NA	A
1719	1000	-	3065	1	b3404;b3405	2	b3405|b3406	NA	6	b3402|b3404	NA	NA	T1407|	1|0	T1407	1	NA	A
1720	1001	+	3066	1	b3406	1	b3406|b3407	NA	0	b3406|b3407	NA	0		0		0	1	B
1721	1001	+	3067	1	b3407	1	b3407|b3408	NA	0	b3407|b3408	NA	0	T1409	1	T1409	1	1	D
1722	1001	+	3070;3069;3068	3	b3408;b3409;b3410	3	b3410|b3411	NA	6	b3410|b3411	NA	6	||T1410	0|0|1	T1410	1	1	D
1723	1001	+	3071	1	b3411	1	b3411|b3412	0.251255	6	b3411|b3413	NA	NA		0		0	NA	C
1724	1002	-	3072	1	b3412	1	b3412|b3413	NA	6	b3405|b3412	1.03147	NA		0		0	NA	A
1725	1003	+	3073;3074;3075	3	b3413;b3414	2	b3414|b3415	NA	6	b3414|b3415	NA	6	|	0|0		0	1	B
1726	1003	+	3076	1	b3415	1	b3415|b3416	NA	9	b3415|b3418	NA	NA		0		0	NA	C
1727	1004	-	3078;3077	2	b3416;b3417	2	b3417|b3418	NA	9	b3412|b3416	1.33442	NA	|	0|0		0	NA	A
1728	1005	+	3079	1	b3418	1	b3418|b4475	NA	6	b3418|b3422	0.21537	NA		0		0	NA	A
1729	1006	-	3080	1	b4475;b3421	2	b3421|b3422	NA	6	b3417|b4475	NA	NA	|	0|0		0	NA	A
1730	1007	+	3081	1	b3422	1	b3422|b3423	0.820117	6	b3422|b3426	0.316471	NA		0		0	NA	A
1731	1008	-	3085;3084;3083;3082	4	b3423;b3424;b3425	3	b3425|b3426	3.01199	6	b3421|b3423	NA	NA	||	0|0|0		0	NA	A
1732	1009	+	3086	1	b3426	1	b3426|b3428	2.23394	6	b3426|b3434	NA	NA	T1411	1	T1411	1	NA	A
1733	1010	-	3087;3091;3089;3090;3088	5	b3428;b3429;b3430;b3431;b3432	5	b3432|b3433	0.812616	6	b3425|b3428	0.933417	NA	T1412||||	1|0|0|0|0	T1412	1	1	C
1734	1010	-	3092	1	b3433	1	b3433|b3434	NA	6	b3432|b3433	0.812616	6		0		0	NA	B
1735	1011	+	3093	1	b3434	1	b3434|b4476	NA	6	b3434|b3441	NA	NA		0		0	NA	A
1736	1012	-	3096;3094;3095	3	b4476;b3437;b3438	3	b3438|b3439	NA	9	b3433|b4476	NA	NA	T1413||T1414	1|0|1	T1413	1	1	C
1737	1012	-	3098;3099;3097	3	b3439;b3440	2	b3440|b4451	NA	NA	b3438|b3439	NA	9	T1415|	1|0	T1415	1	1	D
1738	1012	-	4027	1	b4451	1	b4451|b3441	NA	NA	b3440|b4451	NA	NA		0		0	NA	B
1739	1013	+	3100	1	b3441	1	b3441|b3442	NA	6	b3441|b3442	NA	6		0		0	1	B
1740	1013	+	3101;3102;3103	3	b3442;b3444;b3445	3	b3445|b4612	NA	6	b3445|b4612	NA	6	||	0|0|0		0	1	D
1741	1013	+	4096	1	b4612	1	b4612|b3446	NA	4	b4612|b3446	NA	4		0		0	1	D
1742	1013	+	3104	1	b3446	1	b3446|b3447	NA	6	b3446|b3448	NA	NA		0		0	NA	C
1743	1014	-	3105	1	b3447	1	b3447|b3448	NA	6	b4451|b3447	NA	NA	T1417;T1418	2	T1417;T1418	2	NA	A
1744	1015	+	3106	1	b3448	1	b3448|b3449	NA	6	b3448|b3459	NA	NA		0		0	NA	A
1745	1016	-	3107	1	b3449;b3450;b3451;b3452;b3453	5	b3453|b3454	NA	6	b3447|b3449	2.08712	NA	||||	0|0|0|0|0		0	1	C
1746	1016	-	3108	1	b3454;b3455;b3456;b3457;b3458	5	b3458|b3459	NA	6	b3453|b3454	NA	6	||||T1420;T1419	0|0|0|0|2		0	NA	B
1747	1017	+	3109	1	b3459	1	b3459|b3460	NA	6	b3459|b3465	NA	NA		0		0	NA	A
1748	1018	-	3110	1	b3460	1	b3460|b3461	NA	9	b3458|b3460	NA	NA		0		0	1	C
1749	1018	-	3111	1	b3461	1	b3461|b3462	1.52785	6	b3460|b3461	NA	9	T1421	1	T1421	1	1	D
1750	1018	-	3112	1	b3462;b3463;b3464	3	b3464|b3465	3.66717	6	b3461|b3462	1.52785	6	||	0|0|0		0	NA	B
1751	1019	+	3113	1	b3465;b3466	2	b3466|b3467	NA	6	b3466|b3468	NA	NA	|	0|0		0	NA	A
1752	1020	-	3114	1	b3467	1	b3467|b3468	NA	6	b3464|b3467	NA	NA		0		0	NA	A
1753	1021	+	3117;3116;3115;3118	4	b3468;b3469	2	b3469|b3470	1.75728	6	b3469|b3471	NA	NA	T1422|	1|0	T1422	1	NA	A
1754	1022	-	3119	1	b3470	1	b3470|b3471	NA	6	b3467|b3470	NA	NA		0		0	NA	A
1755	1023	+	3122;3123;3120;3121;3124	5	b3471;b3472	2	b3472|b3473	NA	0	b3472|b3474	NA	NA	|T1423	0|1	T1423	1	NA	A
1756	1024	-	3125	1	b3473	1	b3473|b3474	NA	0	b3470|b3473	NA	NA		0		0	NA	A
1757	1025	+	3128;3129;3126;3127;3130	5	b3474;b3475	2	b3475|b3476	0.412646	6	b3475|b3476	0.412646	6	|	0|0		0	1	B
1758	1025	+	3134;3131;3133;3132	4	b3476;b3477;b3478;b3479;b3480;b3481	6	b3481|b3482	NA	6	b3481|b3482	NA	6	|||||	0|0|0|0|0|0		0	1	D
1759	1025	+	3135;3137;3136	3	b3482;b3483	2	b3483|b3484	NA	0	b3483|b3484	NA	0	|	0|0		0	1	D
1760	1025	+	3139;3138	2	b3484	1	b3484|b3485	NA	6	b3484|b3491	NA	NA	T1424	1	T1424	1	NA	C
1761	1026	-	3140	1	b3485;b3486;b3487	3	b3487|b3488	NA	6	b3473|b3485	NA	NA	T1425||	1|0|0	T1425	1	1	C
1762	1026	-	3141	1	b3488	1	b3488|b3491	NA	6	b3487|b3488	NA	6		0		0	NA	B
1763	1027	+	3142	1	b3491	1	b3491|b3492	NA	2	b3491|b3493	NA	NA	T1426	1	T1426	1	NA	A
1764	1028	-	3143	1	b3492	1	b3492|b3493	1.74447	6	b3488|b3492	NA	NA	T1427	1	T1427	1	NA	A
1765	1029	+	3144	1	b3493	1	b3493|b3494	0.698828	6	b3493|b3495	0.539293	NA	T1428	1	T1428	1	NA	A
1766	1030	-	3145	1	b3494	1	b3494|b3495	0.439309	6	b3492|b3494	0.454921	NA		0		0	NA	A
1767	1031	+	3146	1	b3495	1	b3495|b3496	-0.171009	6	b3495|b3496	-0.171009	6	T1429	1	T1429	1	1	B
1768	1031	+	3147	1	b3496	1	b3496|b3497	NA	6	b3496|b3499	NA	NA	T1431	1	T1431	1	NA	C
1769	1032	-	3148	1	b3497;b3498	2	b3498|b3499	NA	6	b3494|b3497	NA	NA	T1433;T1432;T1430|	3|0	T1433;T1432;T1430	3	NA	A
1770	1033	+	3149;3151;3150;3152	4	b3499;b3500	2	b3500|b4613	NA	6	b3500|b3501	1.13751	NA	|T1435	0|1	T1435	1	NA	A
1771	1034	-	4097	1	b4613	1	b4613|b3501	NA	4	b3498|b4613	NA	NA	T1434	1	T1434	1	NA	A
1772	1035	+	3153;3155;3154	3	b3501;b3502;b3503	3	b3503|b3505	NA	6	b3503|b3506	NA	NA	||T1436	0|0|1	T1436	1	NA	A
1773	1036	-	3156	1	b3505	1	b3505|b3506	NA	6	b4613|b3505	NA	NA		0		0	NA	A
1774	1037	+	3157	1	b3506	1	b3506|b3507	NA	0	b3506|b3507	NA	0	T1437	1	T1437	1	1	B
1775	1037	+	3158	1	b3507	1	b3507|b3508	NA	6	b3507|b3511	NA	NA		0		0	NA	C
1776	1038	-	3159;3162;3160;3161	4	b3508;b3509;b3510	3	b3510|b3511	NA	6	b3505|b3508	NA	NA	|T1438|T1439	0|1|1		0	NA	A
1777	1039	+	3163	1	b3511	1	b3511|b3512	NA	6	b3511|b3512	NA	6	T1442;T1440;T1441	3	T1442;T1440;T1441	3	1	B
1778	1039	+	3164;3165	2	b3512;b3513;b3514	3	b3514|b3515	-0.61672	6	b3514|b4452	NA	NA	T1443||T1445	1|0|1	T1445	1	NA	C
1779	1040	-	3166	1	b3515	1	b3515|b4452	NA	NA	b3510|b3515	NA	NA	T1444	1	T1444	1	NA	A
1780	1041	+	4028	1	b4452	1	b4452|b3516	NA	NA	b4452|b3519	NA	NA		0		0	NA	A
1781	1042	-	3167	1	b3516	1	b3516|b3517	0.077556	6	b3515|b3516	0.294819	6		0		0	1	C
1782	1042	-	3168	1	b3517	1	b3517|b3518	0.461549	6	b3516|b3517	0.077556	6	T1448;T1446;T1447	3	T1448;T1446;T1447	3	1	D
1783	1042	-	3169	1	b3518	1	b3518|b3519	0.143272	6	b3517|b3518	0.461549	6	T1449	1	T1449	1	NA	B
1784	1043	+	3170	1	b3519	1	b3519|b3520	0.882591	6	b3519|b3521	NA	NA	T1452	1	T1452	1	NA	A
1785	1044	-	3171	1	b3520	1	b3520|b3521	NA	6	b3518|b3520	0.099625	NA	T1451;T1450	2	T1451;T1450	2	NA	A
1786	1045	+	3173;3172;3175;3174;3176	5	b3521;b3522	2	b3522|b3523	NA	6	b3522|b3523	NA	6	|T1453	0|1	T1453	1	1	B
1787	1045	+	3177	1	b3523	1	b3523|b3524	NA	6	b3523|b3526	NA	NA	T1455	1	T1455	1	NA	C
1788	1046	-	3179;3178;3180;3181;3182	5	b3524;b3525	2	b3525|b3526	NA	0	b3520|b3524	NA	NA	T1454|	1|0	T1454	1	NA	A
1789	1047	+	3183	1	b3526	1	b3526|b3527	NA	0	b3526|b3536	NA	NA		0		0	NA	A
1790	1048	-	3184	1	b3527	1	b3527|b3528	0.446528	6	b3525|b3527	NA	NA	T1457;T1456	2	T1457;T1456	2	1	C
1791	1048	-	3185	1	b3528	1	b3528|b3529	NA	6	b3527|b3528	0.446528	6	T1459;T1458;T1460	3	T1459;T1458;T1460	3	1	D
1792	1048	-	3186	1	b3529	1	b3529|b3530	NA	2	b3528|b3529	NA	6		0		0	1	D
1793	1048	-	3187;3188;3189;3190	4	b3530;b3531;b3532;b3533;b3535	5	b3535|b3536	NA	6	b3529|b3530	NA	2	||||	0|0|0|0|0		0	NA	B
1794	1049	+	3191	1	b3536;b3537;b3538	3	b3538|b4453	NA	6	b3538|b4454	NA	NA	||	0|0|0		0	NA	A
1795	1050	-	4029	1	b4453	1	b4453|b4454	NA	NA	b3535|b4453	NA	NA	T1461	1	T1461	1	NA	A
1796	1051	+	4030	1	b4454	1	b4454|b3539	NA	NA	b4454|b3539	NA	NA		0		0	1	B
1797	1051	+	3192	1	b3539	1	b3539|b3540	0.594721	6	b3539|b3549	-0.00902	NA	T1462	1	T1462	1	NA	C
1798	1052	-	3194;3193	2	b3540;b3541;b3542;b3543;b3544	5	b3544|b3545	NA	NA	b4453|b3540	NA	NA	T1463||||	1|0|0|0|0	T1463	1	1	C
1799	1052	-	3197;3196;3195;3199;3198	5	b3545;b3546	2	b3546|b3547	NA	0	b3544|b3545	NA	NA	T1464;T1465|	2|0	T1464;T1465	2	1	D
1800	1052	-	3200	1	b3547	1	b3547|b3548	NA	6	b3546|b3547	NA	0	T1466	1	T1466	1	1	D
1801	1052	-	3201	1	b3548	1	b3548|b3549	NA	0	b3547|b3548	NA	6	T1467	1	T1467	1	NA	B
1802	1053	+	3202	1	b3549;b3550	2	b3550|b3551	NA	6	b3550|b3552	NA	NA	|	0|0		0	NA	A
1803	1054	-	3203	1	b3551	1	b3551|b3552	NA	4	b3548|b3551	NA	NA		0		0	NA	A
1804	1055	+	3207;3206;3205;3204;3208	5	b3552;b3553	2	b3553|b3554	NA	0	b3553|b3555	NA	NA	T1468|T1469;T1470	1|2	T1469;T1470	2	NA	A
1805	1056	-	3209	1	b3554	1	b3554|b3555	NA	0	b3551|b3554	NA	NA		0		0	NA	A
1806	1057	+	3210	1	b3555	1	b3555|b3556	0.541304	6	b3555|b3556	0.541304	6	T1471	1	T1471	1	1	B
1807	1057	+	3211	1	b3556	1	b3556|b4455	NA	6	b3556|b3557	-0.043069	NA	T1472	1	T1472	1	NA	C
1808	1058	-	4031;4032	2	b4455	1	b4455|b3557	NA	9	b3554|b4455	NA	NA	T1473	1	T1473	1	NA	A
1809	1059	+	3214;3212;3213	3	b3557;b3558	2	b3558|b4614	NA	NA	b3558|b4614	NA	NA	|	0|0		0	1	B
1810	1059	+	4098	1	b4614	1	b4614|b3559	NA	NA	b4614|b3561	NA	NA	T1476;T1475	2	T1476;T1475	2	NA	C
1811	1060	-	3215	1	b3559;b3560	2	b3560|b4553	NA	6	b4455|b3559	NA	NA	T1477;T1474|	2|0	T1477;T1474	2	1	C
1812	1060	-	4072	1	b4553	1	b4553|b3561	NA	4	b3560|b4553	NA	6		0		0	NA	B
1813	1061	+	3216	1	b3561	1	b3561|b3562	NA	6	b3561|b3566	NA	NA	T1479	1	T1479	1	NA	A
1814	1062	-	3217;3218;3219	3	b3562;b3563	2	b3563|b3564	NA	0	b4553|b3562	NA	NA	T1478|	1|0	T1478	1	1	C
1815	1062	-	3221;3220;3222	3	b3564;b3565	2	b3565|b3566	0.121576	6	b3563|b3564	NA	0	|T1480;T1481	0|2		0	NA	B
1816	1063	+	3224;3223	2	b3566;b3567;b3568;b3569	4	b3569|b3570	NA	6	b3569|b3571	0.503476	NA	T1482||T1483|	1|0|1|0	T1482	1	NA	A
1817	1064	-	3225	1	b3570	1	b3570|b3571	NA	9	b3565|b3570	NA	NA	T1484	1	T1484	1	NA	A
1818	1065	+	3226	1	b3571	1	b3571|b3572	NA	6	b3571|b3572	NA	6		0		0	1	B
1819	1065	+	3227	1	b3572	1	b3572|b3573	NA	9	b3572|b3575	NA	NA		0		0	NA	C
1820	1066	-	3230;3229;3228	3	b3573;b3574	2	b3574|b3575	0.358904	6	b3570|b3573	NA	NA	|	0|0		0	NA	A
1821	1067	+	3232;3233;3231	3	b3575;b3576;b3577;b3578;b3579;b3580;b3581;b3582;b3583	9	b3583|b3584	NA	6	b3583|b3585	NA	NA	||||||||	0|0|0|0|0|0|0|0|0		0	NA	A
1822	1068	-	3234	1	b3584	1	b3584|b3585	NA	6	b3574|b3584	NA	NA		0		0	NA	A
1823	1069	+	3235	1	b3585	1	b3585|b3586	-1.62149	6	b3585|b3593	NA	NA		0		0	NA	A
1824	1070	-	3236;3237	2	b3586;b3587	2	b3587|b3588	NA	6	b3584|b3586	NA	NA	|	0|0		0	1	C
1825	1070	-	3238	1	b3588	1	b3588|b3589	NA	0	b3587|b3588	NA	6		0		0	1	D
1826	1070	-	3239	1	b3589	1	b3589|b3590	NA	9	b3588|b3589	NA	0	T1485	1	T1485	1	1	D
1827	1070	-	3243;3242;3241;3240;3244	5	b3590;b3591;b3592	3	b3592|b3593	NA	6	b3589|b3590	NA	9	T1486;T1487||	2|0|0	T1486;T1487	2	NA	B
1828	1071	+	3248;3247;3246;3245	4	b3593;b3594	2	b3594|b3596	NA	6	b3594|b3596	NA	6	|	0|0		0	1	B
1829	1071	+	3250;3249	2	b3596	1	b3596|b3597	NA	6	b3596|b3599	NA	NA	T1488	1	T1488	1	NA	C
1830	1072	-	3251;3252	2	b3597;b3598	2	b3598|b3599	NA	6	b3592|b3597	NA	NA	|	0|0		0	NA	A
1831	1073	+	3253;3254;3255	3	b3599;b3600;b3601	3	b3601|b4554	NA	6	b3601|b3602	NA	NA	T1491;T1490;T1489||	3|0|0	T1491;T1490;T1489	3	NA	A
1832	1074	-	4073	1	b4554	1	b4554|b3602	NA	4	b3598|b4554	NA	NA		0		0	NA	A
1833	1075	+	3256	1	b3602	1	b3602|b3603	NA	6	b3602|b3603	NA	6	T1492	1	T1492	1	1	B
1834	1075	+	3257	1	b3603;b3604;b3605	3	b3605|b3606	2.23394	6	b3605|b3606	2.23394	6	||T1493	0|0|1	T1493	1	1	D
1835	1075	+	3258	1	b3606	1	b3606|b3607	2.2726	6	b3606|b3612	1.95601	NA		0		0	NA	C
1836	1076	-	3259;3261;3260;3263;3262;3265;3264	7	b3607;b3608;b3609;b3610	4	b3610|b3611	NA	6	b4554|b3607	NA	NA	|T1495;T1494||	0|2|0|0		0	1	C
1837	1076	-	3266	1	b3611	1	b3611|b3612	NA	6	b3610|b3611	NA	6		0		0	NA	B
1838	1077	+	3269;3268;3267	3	b3612;b3613;b3614	3	b3614|b3615	NA	0	b3614|b3619	NA	NA	||	0|0|0		0	NA	A
1839	1078	-	3270	1	b3615	1	b3615|b3616	NA	6	b3611|b3615	NA	NA		0		0	1	C
1840	1078	-	3271	1	b3616;b3617	2	b3617|b3618	NA	6	b3615|b3616	NA	6	T1496|	1|0	T1496	1	1	D
1841	1078	-	3272	1	b3618	1	b3618|b3619	NA	0	b3617|b3618	NA	6	T1497;T1498	2	T1497;T1498	2	NA	B
1842	1079	+	3274;3273	2	b3619;b3620;b3621;b3622	4	b3622|b3623	-1.13073	6	b3622|b3633	-0.539261	NA	|||T1501;T1500	0|0|0|2	T1501;T1500	2	NA	A
1843	1080	-	3276;3277;3275;3281;3280;3283;3282;3278;3279	9	b3623;b3624;b3625;b3626;b3627;b3628;b3629;b3630;b3631;b3632	10	b3632|b3633	2.40768	6	b3618|b3623	NA	NA	T1499|||||||||	1|0|0|0|0|0|0|0|0|0	T1499	1	NA	A
1844	1081	+	3286;3285;3284	3	b3633;b3634	2	b3634|b3635	3.59021	6	b3634|b3639	NA	NA	|	0|0		0	NA	A
1845	1082	-	3289;3288;3287;3290;3291;3292	6	b3635;b3636;b3637;b3638	4	b3638|b3639	NA	6	b3632|b3635	0.842178	NA	|T1504;T1503;T1502||	0|3|0|0		0	NA	A
1846	1083	+	3294;3295;3296;3297;3293	5	b3639;b3640;b3641	3	b3641|b3642	NA	0	b3641|b3644	NA	NA	||T1507;T1506;T1505	0|0|3	T1507;T1506;T1505	3	NA	A
1847	1084	-	3298;3299;3300	3	b3642;b3643	2	b3643|b3644	NA	5	b3638|b3642	NA	NA	T1508|T1509	1|1	T1508	1	NA	A
1848	1085	+	3301	1	b3644	1	b3644|b3645	NA	6	b3644|b3645	NA	6		0		0	1	B
1849	1085	+	3302	1	b3645	1	b3645|b3646	NA	0	b3645|b3646	NA	0		0		0	1	D
1850	1085	+	3303	1	b3646	1	b3646|b3647	NA	0	b3646|b3648	NA	NA	T1510	1	T1510	1	NA	C
1851	1086	-	3304	1	b3647	1	b3647|b3648	NA	0	b3643|b3647	NA	NA		0		0	NA	A
1852	1087	+	3306;3307;3305;3308	4	b3648;b3649;b3650;b3651;b3652	5	b3652|b3653	0.818179	6	b3652|b3654	0.038706	NA	||||T1511	0|0|0|0|1	T1511	1	NA	A
1853	1088	-	3309	1	b3653	1	b3653|b3654	0.691926	6	b3647|b3653	NA	NA		0		0	NA	A
1854	1089	+	3310	1	b3654	1	b3654|b3655	NA	6	b3654|b3655	NA	6		0		0	1	B
1855	1089	+	3311	1	b3655	1	b3655|b3656	NA	6	b3655|b3658	NA	NA	T1512	1	T1512	1	NA	C
1856	1090	-	3313;3312	2	b3656;b3657	2	b3657|b3658	NA	NA	b3653|b3656	0.645336	NA	|	0|0		0	NA	A
1857	1091	+	3314	1	b3658	1	b3658|b3659	NA	NA	b3658|b3659	NA	NA		0		0	1	B
1858	1091	+	3315	1	b3659	1	b3659|b3660	-0.209596	6	b3659|b3660	-0.209596	6		0		0	1	D
1859	1091	+	3316	1	b3660	1	b3660|b3661	NA	6	b3660|b4555	NA	NA		0		0	NA	C
1860	1092	-	3317	1	b3661	1	b3661|b4555	NA	6	b3657|b3661	NA	NA		0		0	NA	A
1861	1093	+	4074	1	b4555	1	b4555|b3662	NA	4	b4555|b3665	NA	NA		0		0	NA	A
1862	1094	-	3318	1	b3662	1	b3662|b3663	NA	4	b3661|b3662	NA	NA		0		0	1	C
1863	1094	-	3320;3319;3322;3321	4	b3663;b3664	2	b3664|b3665	NA	0	b3662|b3663	NA	4	|	0|0		0	NA	B
1864	1095	+	3323	1	b3665	1	b3665|b3666	0.206979	6	b3665|b4618	NA	NA		0		0	NA	A
1865	1096	-	3324	1	b3666	1	b3666|b3667	NA	6	b3664|b3666	NA	NA	T1513	1	T1513	1	1	C
1866	1096	-	3328;3329;3325;3326;3327	5	b3667;b3668;b3669;b3670;b3671;b3672	6	b3672|b4616	NA	NA	b3666|b3667	NA	6	|||T1514;T1515||T1516	0|0|0|2|0|1		0	1	D
1867	1096	-	4099	1	b4616	1	b4616|b4618	NA	NA	b3672|b4616	NA	NA		0		0	NA	B
1868	1097	+	4101;4100	2	b4618	1	b4618|b3673	NA	4	b4618|b3673	NA	4	T1518	1	T1518	1	1	B
1869	1097	+	3330	1	b3673	1	b3673|b3674	NA	0	b3673|b3677	NA	NA		0		0	NA	C
1870	1098	-	3331	1	b3674;b3675;b3676	3	b3676|b3677	NA	6	b4616|b3674	NA	NA	||	0|0|0		0	NA	A
1871	1099	+	3332	1	b3677	1	b3677|b3678	NA	6	b3677|b3680	NA	NA	T1519	1	T1519	1	NA	A
1872	1100	-	3333;3334	2	b3678;b3679	2	b3679|b3680	NA	6	b3676|b3678	NA	NA	|	0|0		0	NA	A
1873	1101	+	3335	1	b3680	1	b3680|b3684	NA	2	b3680|b3684	NA	2	T1520	1	T1520	1	1	B
1874	1101	+	3337	1	b3684	1	b3684|b3685	NA	6	b3684|b3688	NA	NA		0		0	NA	C
1875	1102	-	3338	1	b3685	1	b3685|b3686	NA	0	b3679|b3685	NA	NA		0		0	1	C
1876	1102	-	3340;3341;3339	3	b3686;b3687	2	b3687|b3688	NA	6	b3685|b3686	NA	0	T1521|	1|0	T1521	1	NA	B
1877	1103	+	3342	1	b3688	1	b3688|b3689	NA	NA	b3688|b3690	NA	NA		0		0	NA	A
1878	1104	-	3343	1	b3689	1	b3689|b3690	NA	NA	b3687|b3689	NA	NA		0		0	NA	A
1879	1105	+	3344	1	b3690	1	b3690|b3691	NA	0	b3690|b3696	NA	NA		0		0	NA	A
1880	1106	-	3346;3345	2	b3691;b4478;b4477;b3693;b4479	5	b4479|b3696	NA	9	b3689|b3691	NA	NA	||||	0|0|0|0|0		0	NA	A
1881	1107	+	3347	1	b3696	1	b3696|b3697	NA	9	b3696|b3703	NA	NA	T1523	1	T1523	1	NA	A
1882	1108	-	3348;3349;3350	3	b3697;b3698	2	b3698|b3699	NA	0	b4479|b3697	NA	NA	T1522;T1524|	2|0	T1522;T1524	2	1	C
1883	1108	-	3355;3354;3357;3356;3351;3353;3352;3358	8	b3699;b3700;b3701;b3702	4	b3702|b3703	3.31368	6	b3698|b3699	NA	0	T1525|||	1|0|0|0	T1525	1	NA	B
1884	1109	+	3359;3360;3361	3	b3703;b3704;b4557;b3705	4	b3705|b3706	4.38677	6	b3705|b3706	4.38677	6	|||T1526	0|0|0|1	T1526	1	1	B
1885	1109	+	3362	1	b3706	1	b3706|b3707	NA	6	b3706|b3707	NA	6	T1528;T1527	2	T1528;T1527	2	1	D
1886	1109	+	3363	1	b3707	1	b3707|b3708	NA	6	b3707|b3708	NA	6		0		0	1	D
1887	1109	+	3364	1	b3708	1	b3708|b3709	NA	0	b3708|b3709	NA	0		0		0	1	D
1888	1109	+	3365	1	b3709	1	b3709|b3710	-0.074381	6	b3709|b3710	-0.074381	6	T1529;T1530	2	T1529;T1530	2	1	D
1889	1109	+	3366;3367;3368;3369;3370	5	b3710;b3711	2	b3711|b3712	NA	6	b3711|b3712	NA	6	|	0|0		0	1	D
1890	1109	+	3371	1	b3712;b3713	2	b3713|b3714	NA	6	b3713|b3715	NA	NA	|T1532	0|1	T1532	1	NA	C
1891	1110	-	3372	1	b3714	1	b3714|b3715	1.02247	6	b3702|b3714	0.550603	NA	T1531	1	T1531	1	NA	A
1892	1111	+	3378;3377;3376;3375;3374;3373	6	b3715;b3716;b3717	3	b3717|b3718	NA	6	b3717|b3744	NA	NA	||T1534	0|0|1	T1534	1	NA	A
1893	1112	-	3379;3382;3383;3380;3381	5	b3718;b3719;b3720;b3721;b3722;b3723	6	b3723|b3724	0.62919	6	b3714|b3718	NA	NA	T1533|||T1535||	1|0|0|1|0|0	T1533	1	1	C
1894	1112	-	3386;3387;3384;3385	4	b3724;b3725;b3726;b3727;b3728	5	b3728|b3729	2.0802	6	b3723|b3724	0.62919	6	T1538;T1536;T1537||||	3|0|0|0|0	T1538;T1536;T1537	3	1	D
1895	1112	-	3390;3388;3389	3	b3729;b3730	2	b3730|b3731	4.42767	6	b3728|b3729	2.0802	6	T1539|	1|0	T1539	1	1	D
1896	1112	-	3391;3392	2	b3731;b3732;b3733;b3734;b3735;b3736;b3737;b3738;b3739	9	b3739|b3740	NA	0	b3730|b3731	4.42767	6	T1540||||||||	1|0|0|0|0|0|0|0|0	T1540	1	1	D
1897	1112	-	3393;3395;3394;3396	4	b3740;b3741;b3742;b3743	4	b3743|b3744	2.02717	6	b3739|b3740	NA	0	T1541|||	1|0|0|0	T1541	1	NA	B
1898	1113	+	3397	1	b3744	1	b3744|b3745	NA	6	b3744|b3747	NA	NA		0		0	NA	A
1899	1114	-	3399;3398	2	b3745;b3746	2	b3746|b3747	NA	0	b3743|b3745	NA	NA	|	0|0		0	NA	A
1900	1115	+	3400	1	b3747	1	b3747|b3748	NA	9	b3747|b3748	NA	9	T1542	1	T1542	1	1	B
1901	1115	+	3401;3403;3402;3405;3404	5	b3748;b3749;b3750;b3751;b3752;b3753	6	b3753|b3754	0.391919	6	b3753|b3756	NA	NA	|||T1543;T1544||	0|0|0|2|0|0		0	NA	C
1902	1116	-	3406	1	b3754;b3755	2	b3755|b3756	NA	NA	b3746|b3754	NA	NA	|	0|0		0	NA	A
1903	1117	+	3409;3408;3410;3407;3411	5	b3756;b3757;b3758;b3759;b3760;b3761	6	b3761|b4480	NA	NA	b3761|b3764	NA	NA	|||||T1546	0|0|0|0|0|1	T1546	1	NA	A
1904	1118	-	4045	1	b4480	1	b4480|b3764	NA	9	b3755|b4480	NA	9	T1545	1	T1545	1	NA	A
1905	1119	+	3412	1	b3764	1	b3764|b3765	NA	6	b3764|b3766	NA	NA	T1547	1	T1547	1	NA	A
1906	1120	-	3413	1	b3765	1	b3765|b3766	NA	4	b4480|b3765	NA	NA	T1548	1	T1548	1	NA	A
1907	1121	+	3416;3417;3414;3415;3418;4119	6	b3766;b4669;b3769;b3770;b3771;b3772	6	b3772|b3773	2.95771	6	b3772|b3774	8.07721	NA	T1549|T1550||T1551||	1|1|0|1|0|0	T1549	1	NA	A
1908	1122	-	3419	1	b3773	1	b3773|b3774	2.58853	6	b3765|b3773	NA	NA	T1552;T1553	2	T1552;T1553	2	NA	A
1909	1123	+	3420	1	b3774	1	b3774|b3775	1.40041	6	b3774|b3778	NA	NA	T1557;T1558;T1560	3	T1557;T1558;T1560	3	NA	A
1910	1124	-	3421	1	b3775	1	b3775|b3778	NA	6	b3773|b3775	0.697197	NA	T1554;T1555;T1556;T1559	4	T1554;T1555;T1556;T1559	4	NA	A
1911	1125	+	3422	1	b3778	1	b3778|b3779	NA	9	b3778|b3781	NA	NA		0		0	NA	A
1912	1126	-	3423;3425;3424	3	b3779;b3780	2	b3780|b3781	NA	6	b3775|b3779	NA	NA	|	0|0		0	NA	A
1913	1127	+	3426	1	b3781	1	b3781|b3783	NA	7	b3781|b3783	NA	7		0		0	1	B
1914	1127	+	3427	1	b3783	1	b3783|b3784	3.78392	6	b3783|b3784	3.78392	6	T1561;T1562	2	T1561;T1562	2	1	D
1915	1127	+	3428	1	b3784;b3785;b3786;b3787;b3788;b3789;b3790;b3791;b3792;b4481;b3793;b3794	12	b3794|b3795	NA	6	b3794|b3795	NA	6	|T1563||||||||||T1565;T1564;T1566	0|1|0|0|0|0|0|0|0|0|0|3	T1565;T1564;T1566	3	1	D
1916	1127	+	3430;3431;3429	3	b3795;b3796;b3797;b3798;b3799	5	b3799|b3800	NA	NA	b3799|b3800	NA	NA	||||T1567	0|0|0|0|1	T1567	1	1	D
1917	1127	+	3432	1	b3800	1	b3800|b3801	NA	9	b3800|b4456	NA	NA		0		0	NA	C
1918	1128	-	3433	1	b3801	1	b3801|b4456	NA	NA	b3780|b3801	-0.031727	NA		0		0	NA	A
1919	1129	+	4033	1	b4456	1	b4456|b3802	NA	NA	b4456|b3806	NA	NA	T1568	1	T1568	1	NA	A
1920	1130	-	3434;3435	2	b3802;b3803;b3804;b3805	4	b3805|b3806	NA	9	b3801|b3802	0.147621	6	|||	0|0|0|0		0	NA	A
1921	1131	+	3436	1	b3806	1	b3806|b3807	NA	6	b3806|b4558	NA	NA		0		0	NA	A
1922	1132	-	3437	1	b3807	1	b3807|b4558	NA	6	b3805|b3807	NA	NA	T1569	1	T1569	1	NA	A
1923	1133	+	3438	1	b4558;b3809;b3810;b3811;b3812	5	b3812|b3813	0.296552	6	b3812|b3813	0.296552	6	||||	0|0|0|0|0		0	1	B
1924	1133	+	3439	1	b3813	1	b3813|b4482	NA	6	b3813|b3816	2.10126	NA	T1570	1	T1570	1	NA	C
1925	1134	-	4046	1	b4482	1	b4482|b3816	NA	9	b3807|b4482	NA	NA		0		0	NA	A
1926	1135	+	3440	1	b3816	1	b3816|b3817	NA	6	b3816|b3821	0.436393	NA	T1572;T1571	2	T1572;T1571	2	NA	A
1927	1136	-	3441;3443;3442	3	b3817;b3818	2	b3818|b3819	NA	0	b4482|b3817	NA	NA	|	0|0		0	1	C
1928	1136	-	3445;3444;3446	3	b3819;b3820	2	b3820|b3821	NA	0	b3818|b3819	NA	0	|	0|0		0	NA	B
1929	1137	+	3447	1	b3821	1	b3821|b3822	NA	6	b3821|b3822	NA	6	T1573	1	T1573	1	1	B
1930	1137	+	3450;3449;3448	3	b3822;b3823	2	b3823|b3824	NA	9	b3823|b3825	NA	NA	|T1576;T1574	0|2	T1576;T1574	2	NA	C
1931	1138	-	3451	1	b3824	1	b3824|b3825	NA	9	b3820|b3824	NA	NA	T1575	1	T1575	1	NA	A
1932	1139	+	3452;3453;3456;3454;3455	5	b3825;b3826;b3827	3	b3827|b3828	NA	6	b3827|b3829	NA	NA	||	0|0|0		0	NA	A
1933	1140	-	3457	1	b3828	1	b3828|b3829	6.42512	6	b3824|b3828	NA	NA		0		0	NA	A
1934	1141	+	3458	1	b3829	1	b3829|b3830	NA	6	b3829|b3831	1.42645	NA	T1577;T1578	2	T1577;T1578	2	NA	A
1935	1142	-	3459	1	b3830	1	b3830|b3831	NA	9	b3828|b3830	NA	NA	T1579	1	T1579	1	NA	A
1936	1143	+	3462;3461;3460	3	b3831;b3832	2	b3832|b3833	NA	6	b3832|b3833	NA	6	T1580|	1|0	T1580	1	1	B
1937	1143	+	3463	1	b3833;b3834;b3835	3	b3835|b3836	NA	6	b3835|b3836	NA	6	||	0|0|0		0	1	D
1938	1143	+	3464;4047	2	b3836;b3838;b3839;b4483	4	b4483|b3842	NA	9	b4483|b3843	NA	NA	||T1582;T1581|	0|0|2|0		0	NA	C
1939	1144	-	3465	1	b3842	1	b3842|b3843	0.557341	6	b3830|b3842	NA	NA		0		0	NA	A
1940	1145	+	3467;3466;3468	3	b3843;b3844	2	b3844|b3845	NA	6	b3844|b3847	0.437589	NA	|T1586;T1585;T1584	0|3	T1586;T1585;T1584	3	NA	A
1941	1146	-	3469	1	b3845;b3846	2	b3846|b3847	0.83068	6	b3842|b3845	NA	NA	T1583|	1|0	T1583	1	NA	A
1942	1147	+	3470;3471	2	b3847;b3848;b3849;b3850	4	b3850|b3851	NA	NA	b3850|b3851	NA	NA	|||	0|0|0|0		0	1	B
1943	1147	+	3474;3472;3473	3	b3851;b3852;b3853;b3854;b3855	5	b3855|b3856	NA	NA	b3855|b3858	NA	NA	||T1587||T1590;T1593;T1588	0|0|1|0|3	T1590;T1593;T1588	3	NA	C
1944	1148	-	3475	1	b3856;b3857	2	b3857|b3858	NA	6	b3846|b3856	NA	NA	T1591;T1592;T1594;T1595;T1589|	5|0	T1591;T1592;T1594;T1595;T1589	5	NA	A
1945	1149	+	3476;3477;3481;3480;3482;3478;3479	7	b3858;b3859;b3860	3	b3860|b3861	NA	6	b3860|b3861	NA	6	||T1596	0|0|1	T1596	1	1	B
1946	1149	+	3483	1	b3861	1	b3861|b3862	NA	0	b3861|b3863	NA	NA		0		0	NA	C
1947	1150	-	3484	1	b3862	1	b3862|b3863	-0.195452	6	b3857|b3862	0.708449	NA	T1598;T1599;T1597	3	T1598;T1599;T1597	3	NA	A
1948	1151	+	3485	1	b3863	1	b3863|b3864	NA	NA	b3863|b3864	NA	NA		0		0	1	B
1949	1151	+	3486	1	b3864	1	b3864|b3865	NA	NA	b3864|b4457	NA	NA		0		0	NA	C
1950	1152	-	3487	1	b3865	1	b3865|b4457	NA	NA	b3862|b3865	NA	NA		0		0	NA	A
1951	1153	+	4034	1	b4457	1	b4457|b3866	NA	NA	b4457|b3866	NA	NA		0		0	1	B
1952	1153	+	3489;3488;3490	3	b3866;b3867	2	b3867|b4686	NA	0	b3867|b3871	NA	NA	|T1604;T1600;T1601	0|3	T1604;T1600;T1601	3	NA	C
1953	1154	-	4134	1	b4686	1	b4686|b3868	NA	2	b3865|b4686	NA	NA	T1602;T1603	2	T1602;T1603	2	1	C
1954	1154	-	3492;3493;3491	3	b3868;b3869;b3870	3	b3870|b3871	NA	6	b4686|b3868	NA	2	||T1605	0|0|1		0	NA	B
1955	1155	+	3494	1	b3871	1	b3871|b3872	NA	9	b3871|b3872	NA	9	T1606	1	T1606	1	1	B
1956	1155	+	3496;3495	2	b3872;b3873	2	b3873|b3874	NA	6	b3873|b3874	NA	6	|	0|0		0	1	D
1957	1155	+	3497	1	b3874	1	b3874|b3875	NA	6	b3874|b3883	NA	NA		0		0	NA	C
1958	1156	-	3498;3499;3500;3501;3502;3503	6	b3875;b3876;b3877;b3878	4	b3878|b3879	NA	6	b3870|b3875	NA	NA	T1607|||	1|0|0|0	T1607	1	1	C
1959	1156	-	3504	1	b3879	1	b3879|b3880	NA	9	b3878|b3879	NA	6		0		0	1	D
1960	1156	-	3505;3506	2	b3880;b3881;b3882	3	b3882|b3883	NA	6	b3879|b3880	NA	9	||	0|0|0		0	NA	B
1961	1157	+	3508;3509;3510;3507	4	b3883;b3884;b3885;b3886;b3887;b3888	6	b3888|b3889	NA	6	b3888|b3889	NA	6	|||||	0|0|0|0|0|0		0	1	B
1962	1157	+	3511	1	b3889	1	b3889|b3890	NA	4	b3889|b3890	NA	4		0		0	1	D
1963	1157	+	3512	1	b3890	1	b3890|b3891	NA	0	b3890|b3895	NA	NA	T1608	1	T1608	1	NA	C
1964	1158	-	3513;3515;3514	3	b3891;b3892;b3893;b3894	4	b3894|b3895	0.535068	6	b3882|b3891	NA	NA	|||	0|0|0|0		0	NA	A
1965	1159	+	3516	1	b3895	1	b3895|b3896	NA	6	b3895|b3896	NA	6	T1609	1	T1609	1	1	B
1966	1159	+	3517	1	b3896	1	b3896|b3897	NA	6	b3896|b3905	NA	NA		0		0	NA	C
1967	1160	-	3519;3518	2	b3897;b3898;b3899;b3900	4	b3900|b3901	NA	6	b3894|b3897	0.118363	NA	T1612;T1611;T1610|||	3|0|0|0	T1612;T1611;T1610	3	1	C
1968	1160	-	3524;3525;3522;3523;3520;3521	6	b3901;b3902;b3903;b3904	4	b3904|b3905	2.53944	6	b3900|b3901	NA	6	||T1613;T1617;T1616;T1615;T1614;T1618|	0|0|6|0		0	NA	B
1969	1161	+	3526	1	b3905;b3906	2	b3906|b3907	NA	7	b3906|b3908	NA	NA	|	0|0		0	NA	A
1970	1162	-	3527	1	b3907	1	b3907|b3908	NA	6	b3904|b3907	2.08617	NA		0		0	NA	A
1971	1163	+	3530;3528;3529	3	b3908;b3909	2	b3909|b3910	NA	0	b3909|b3910	NA	0	T1619|T1620	1|1	T1620	1	1	B
1972	1163	+	3531	1	b3910	1	b3910|b3911	NA	0	b3910|b4484	NA	NA		0		0	NA	C
1973	1164	-	3532	1	b3911;b3912	2	b3912|b4484	NA	6	b3907|b3911	0.002211	NA	T1621|	1|0	T1621	1	NA	A
1974	1165	+	4048	1	b4484	1	b4484|b3915	NA	9	b4484|b3915	NA	9	T1622	1	T1622	1	1	B
1975	1165	+	3533	1	b3915	1	b3915|b3916	2.9747	6	b3915|b3916	2.9747	6		0		0	1	D
1976	1165	+	3534	1	b3916	1	b3916|b3917	0.861901	6	b3916|b3917	0.861901	6	T1623	1	T1623	1	1	D
1977	1165	+	3535	1	b3917	1	b3917|b3918	0.446528	6	b3917|b3918	0.446528	6	T1624	1	T1624	1	1	D
1978	1165	+	3536	1	b3918	1	b3918|b3919	0.856195	6	b3918|b3921	NA	NA		0		0	NA	C
1979	1166	-	3537	1	b3919	1	b3919|b3920	NA	6	b3912|b3919	0.467746	NA	T1625	1	T1625	1	1	C
1980	1166	-	3538	1	b3920	1	b3920|b3921	NA	6	b3919|b3920	NA	6		0		0	NA	B
1981	1167	+	3539	1	b3921	1	b3921|b3922	NA	6	b3921|b3922	NA	6	T1626	1	T1626	1	1	B
1982	1167	+	3540	1	b3922;b3923	2	b3923|b3924	-0.073193	6	b3923|b3928	NA	NA	|	0|0		0	NA	C
1983	1168	-	3541	1	b3924	1	b3924|b3925	0.752254	6	b3920|b3924	NA	NA		0		0	1	C
1984	1168	-	3544;3545;3542;3543	4	b3925;b3926;b3927	3	b3927|b3928	NA	6	b3924|b3925	0.752254	6	T1627||	1|0|0	T1627	1	NA	B
1985	1169	+	3546	1	b3928	1	b3928|b3929	NA	6	b3928|b3936	NA	NA	T1629	1	T1629	1	NA	A
1986	1170	-	3547;3553;3552;3551;3550;3548;3549	7	b3929;b3930;b3931;b3932;b3933	5	b3933|b3934	0.662755	6	b3927|b3929	NA	NA	T1628||T1630||T1631	1|0|1|0|1	T1628	1	1	C
1987	1170	-	3554	1	b3934	1	b3934|b3935	1.22098	6	b3933|b3934	0.662755	6		0		0	1	D
1988	1170	-	3555	1	b3935	1	b3935|b3936	1.77994	6	b3934|b3935	1.22098	6		0		0	NA	B
1989	1171	+	3556	1	b3936	1	b3936|b3937	NA	6	b3936|b3939	0.989593	NA	T1633	1	T1633	1	NA	A
1990	1172	-	3557;3559;3558	3	b3937;b3938	2	b3938|b3939	3.55993	6	b3935|b3937	NA	NA	T1632|	1|0	T1632	1	NA	A
1991	1173	+	3560	1	b3939;b3940	2	b3940|b3941	4.17614	6	b3940|b3941	4.17614	6	|T1634	0|1	T1634	1	1	B
1992	1173	+	3561	1	b3941	1	b3941|b3942	0.760171	6	b3941|b3942	0.760171	6		0		0	1	D
1993	1173	+	3562;3563;3566;3564;3565	5	b3942;b3943	2	b3943|b3944	NA	0	b3943|b3949	NA	NA	T1635|	1|0	T1635	1	NA	C
1994	1174	-	3567	1	b3944	1	b3944|b3945	NA	6	b3938|b3944	NA	NA		0		0	1	C
1995	1174	-	3568;3569	2	b3945;b3946;b3947	3	b3947|b3949	NA	9	b3944|b3945	NA	6	T1636||	1|0|0	T1636	1	NA	B
1996	1175	+	3574;3571;3570;3573;3572	5	b3949;b3950;b3951;b3952;b3953	5	b3953|b3954	-0.129225	6	b3953|b3958	-0.457346	NA	|T1637|||	0|1|0|0|0		0	NA	A
1997	1176	-	3575;3577;3576	3	b3954;b3955	2	b3955|b3956	0.721126	6	b3947|b3954	NA	NA	|T1639;T1638	0|2		0	1	C
1998	1176	-	3578	1	b3956	1	b3956|b3957	1.75728	6	b3955|b3956	0.721126	6	T1640	1	T1640	1	1	D
1999	1176	-	3579	1	b3957	1	b3957|b3958	7.2789	6	b3956|b3957	1.75728	6	T1641	1	T1641	1	NA	B
2000	1177	+	3580	1	b3958;b3959;b3960	3	b3960|b4458	NA	NA	b3960|b3961	1.08401	6	||T1642	0|0|1	T1642	1	NA	A
2001	1178	-	4035	1	b4458	1	b4458|b3961	NA	NA	b3957|b4458	NA	NA		0		0	NA	A
[truncated: 228 more rows]
