# Supplementary material for: Revisiting operons: an analysis of the landscape of transcriptional units in E. coli
Source: BMC Bioinformatics. 2015 Nov 4;16:356. doi: 10.1186/s12859-015-0805-8 (PMC4634151; doi:10.1186/s12859-015-0805-8)
Supplement: Additional file 2: — The GO functional enrichment analysis. (XLSX 99 kb) [file 12859_2015_805_MOESM2_ESM.xlsx]

## Sheet: Beginning Palsson
Type	Category	GOID	Pvalue	OddsRatio	ExpCount	Count	Size	Term
A	BP	GO:0016052	0.00115797	1.73295	36.9696	54	276	carbohydrate catabolic process
A	BP	GO:0009056	0.00233881	1.56058	57.5976	76	430	catabolic process
A	BP	GO:1901575	0.00233881	1.56058	57.5976	76	430	organic substance catabolic process
A	BP	GO:0005975	0.00710483	1.49259	52.5076	68	392	carbohydrate metabolic process
A	BP	GO:0072524	0.0196505	2.45351	4.95607	10	37	pyridine-containing compound metabolic process
A	BP	GO:0072525	0.0207726	2.78	3.61659	8	27	pyridine-containing compound biosynthetic process
A	BP	GO:0006083	0.0488812	13.0286	0.401844	2	3	acetate metabolic process
A	BP	GO:0042867	0.0488812	13.0286	0.401844	2	3	pyruvate catabolic process
A	BP	GO:0045733	0.0488812	13.0286	0.401844	2	3	acetate catabolic process
A	CC	GO:0042597	0.0038514	2.03576	13.9091	24	115	periplasmic space
A	MF	GO:0009055	0.048713	5.07937	1.62037	4	25	electron carrier activity
B	BP	GO:0043170	1.63573e-05	1.89085	73.2852	101	669	macromolecule metabolic process
B	BP	GO:0044260	6.48773e-05	1.80688	69.6703	95	636	cellular macromolecule metabolic process
B	BP	GO:0008653	0.000133555	4.65072	3.72451	12	34	lipopolysaccharide metabolic process
B	BP	GO:0009103	0.000133555	4.65072	3.72451	12	34	lipopolysaccharide biosynthetic process
B	BP	GO:0071704	0.000478903	1.98518	156.868	175	1432	organic substance metabolic process
B	BP	GO:0008610	0.000799656	2.91924	6.9013	16	63	lipid biosynthetic process
B	BP	GO:0009244	0.00189038	5.32261	1.9718	7	18	lipopolysaccharide core region biosynthetic process
B	BP	GO:0046401	0.00189038	5.32261	1.9718	7	18	lipopolysaccharide core region metabolic process
B	BP	GO:0044238	0.00613825	1.56292	141.422	157	1291	primary metabolic process
B	BP	GO:0006457	0.00870152	2.07286	10.0781	18	92	protein folding
B	BP	GO:0008152	0.0130484	2.01848	182.063	191	1662	metabolic process
B	BP	GO:0009311	0.0182122	3.0664	2.84816	7	26	oligosaccharide metabolic process
B	BP	GO:0009312	0.0182122	3.0664	2.84816	7	26	oligosaccharide biosynthetic process
B	BP	GO:0006304	0.0201609	8.23618	0.657267	3	6	DNA modification
B	BP	GO:0006305	0.0201609	8.23618	0.657267	3	6	DNA alkylation
B	BP	GO:0006306	0.0201609	8.23618	0.657267	3	6	DNA methylation
B	BP	GO:0032259	0.0201609	8.23618	0.657267	3	6	methylation
B	BP	GO:0040029	0.0201609	8.23618	0.657267	3	6	regulation of gene expression, epigenetic
B	BP	GO:0043414	0.0201609	8.23618	0.657267	3	6	macromolecule methylation
B	BP	GO:0044728	0.0201609	8.23618	0.657267	3	6	DNA methylation or demethylation
B	BP	GO:0000271	0.0234425	1.94611	8.76356	15	80	polysaccharide biosynthetic process
B	BP	GO:0046700	0.0235236	2.3235	5.03905	10	46	heterocycle catabolic process
B	BP	GO:1901361	0.0235236	2.3235	5.03905	10	46	organic cyclic compound catabolic process
B	BP	GO:0009059	0.0237297	1.45034	37.9024	49	346	macromolecule biosynthetic process
B	BP	GO:0005976	0.0283353	1.84887	9.74946	16	89	polysaccharide metabolic process
B	BP	GO:0044270	0.0321205	2.09162	6.02495	11	55	cellular nitrogen compound catabolic process
B	BP	GO:0000255	0.0324692	6.17337	0.766811	3	7	allantoin metabolic process
B	BP	GO:0000256	0.0324692	6.17337	0.766811	3	7	allantoin catabolic process
B	BP	GO:0009442	0.0324692	6.17337	0.766811	3	7	allantoin assimilation pathway
B	BP	GO:0043605	0.0324692	6.17337	0.766811	3	7	cellular amide catabolic process
B	BP	GO:0019538	0.0345609	1.42773	34.1779	44	312	protein metabolic process
B	BP	GO:0006629	0.037521	1.7725	10.0781	16	92	lipid metabolic process
B	BP	GO:0044255	0.037521	1.7725	10.0781	16	92	cellular lipid metabolic process
B	BP	GO:0072329	0.0390959	3.1804	1.9718	5	18	monocarboxylic acid catabolic process
B	BP	GO:0016051	0.0430728	1.70438	11.064	17	101	carbohydrate biosynthetic process
B	BP	GO:0033692	0.0445613	1.84548	7.8872	13	72	cellular polysaccharide biosynthetic process
B	BP	GO:0034637	0.0445613	1.84548	7.8872	13	72	cellular carbohydrate biosynthetic process
B	BP	GO:0044264	0.0445613	1.84548	7.8872	13	72	cellular polysaccharide metabolic process
B	BP	GO:0009243	0.0451516	3.66554	1.42408	4	13	O antigen biosynthetic process
B	BP	GO:0046402	0.0451516	3.66554	1.42408	4	13	O antigen metabolic process
B	BP	GO:0090304	0.0460713	1.42691	28.4816	37	260	nucleic acid metabolic process
B	BP	GO:0034645	0.0491063	1.37471	36.8069	46	336	cellular macromolecule biosynthetic process
B	CC	GO:0005737	0.0438306	1.30211	101.954	114	847	cytoplasm
C	BP	GO:0009242	1.80191e-05	5.39259	5.70933	16	28	colanic acid biosynthetic process
C	BP	GO:0046377	1.80191e-05	5.39259	5.70933	16	28	colanic acid metabolic process
C	BP	GO:1901135	0.000430096	1.83203	37.5184	56	184	carbohydrate derivative metabolic process
C	BP	GO:0008152	0.000720781	2.08238	338.889	355	1662	metabolic process
C	BP	GO:0006113	0.000927925	3.34718	6.72885	15	33	fermentation
C	BP	GO:1901137	0.000981138	1.78665	35.2755	52	173	carbohydrate derivative biosynthetic process
C	BP	GO:0033692	0.00275218	2.15342	14.6811	25	72	cellular polysaccharide biosynthetic process
C	BP	GO:0034637	0.00275218	2.15342	14.6811	25	72	cellular carbohydrate biosynthetic process
C	BP	GO:0044264	0.00275218	2.15342	14.6811	25	72	cellular polysaccharide metabolic process
C	BP	GO:0000105	0.00424961	5.55068	2.44685	7	12	histidine biosynthetic process
C	BP	GO:0006547	0.00424961	5.55068	2.44685	7	12	histidine metabolic process
C	BP	GO:0052803	0.00424961	5.55068	2.44685	7	12	imidazole-containing compound metabolic process
C	BP	GO:0000271	0.00635518	1.94519	16.3124	26	80	polysaccharide biosynthetic process
C	BP	GO:0001101	0.00688731	5.93514	2.03905	6	10	response to acid
C	BP	GO:0009269	0.00688731	5.93514	2.03905	6	10	response to desiccation
C	BP	GO:0009414	0.00688731	5.93514	2.03905	6	10	response to water deprivation
C	BP	GO:0009415	0.00688731	5.93514	2.03905	6	10	response to water
C	BP	GO:0010035	0.00688731	5.93514	2.03905	6	10	response to inorganic substance
C	BP	GO:1901700	0.00688731	5.93514	2.03905	6	10	response to oxygen-containing compound
C	BP	GO:0009061	0.0115967	1.61127	28.7505	40	141	anaerobic respiration
C	BP	GO:0006643	0.012581	4.74486	2.24295	6	11	membrane lipid metabolic process
C	BP	GO:0006664	0.012581	4.74486	2.24295	6	11	glycolipid metabolic process
C	BP	GO:0009245	0.012581	4.74486	2.24295	6	11	lipid A biosynthetic process
C	BP	GO:0009247	0.012581	4.74486	2.24295	6	11	glycolipid biosynthetic process
C	BP	GO:0046467	0.012581	4.74486	2.24295	6	11	membrane lipid biosynthetic process
C	BP	GO:0046487	0.012581	4.74486	2.24295	6	11	glyoxylate metabolic process
C	BP	GO:0046493	0.012581	4.74486	2.24295	6	11	lipid A metabolic process
C	BP	GO:1901269	0.012581	4.74486	2.24295	6	11	lipooligosaccharide metabolic process
C	BP	GO:1901271	0.012581	4.74486	2.24295	6	11	lipooligosaccharide biosynthetic process
C	BP	GO:0016051	0.0143548	1.70602	20.5944	30	101	carbohydrate biosynthetic process
C	BP	GO:0044262	0.0145523	1.72063	19.7787	29	97	cellular carbohydrate metabolic process
C	BP	GO:0005976	0.0148619	1.75441	18.1475	27	89	polysaccharide metabolic process
C	BP	GO:0015980	0.0166479	1.49008	38.1302	50	187	energy derivation by oxidation of organic compounds
C	BP	GO:0000270	0.0197128	1.99721	10.3991	17	51	peptidoglycan metabolic process
C	BP	GO:0006022	0.0197128	1.99721	10.3991	17	51	aminoglycan metabolic process
C	BP	GO:0030203	0.0197128	1.99721	10.3991	17	51	glycosaminoglycan metabolic process
C	BP	GO:0006464	0.020914	1.82866	13.6616	21	67	cellular protein modification process
C	BP	GO:0036211	0.020914	1.82866	13.6616	21	67	protein modification process
C	BP	GO:0005975	0.0209311	1.33296	79.9306	95	392	carbohydrate metabolic process
C	BP	GO:0045333	0.0244811	1.47354	34.4599	45	169	cellular respiration
C	BP	GO:0015695	0.0285755	11.7989	0.815618	3	4	organic cation transport
C	BP	GO:0015846	0.0285755	11.7989	0.815618	3	4	polyamine transport
C	BP	GO:0015847	0.0285755	11.7989	0.815618	3	4	putrescine transport
C	BP	GO:0009060	0.0291698	1.77653	13.2538	20	65	aerobic respiration
C	BP	GO:0009100	0.0323102	3.38456	2.65076	6	13	glycoprotein metabolic process
C	BP	GO:0009101	0.0323102	3.38456	2.65076	6	13	glycoprotein biosynthetic process
C	BP	GO:0044085	0.0334248	1.69231	15.0889	22	74	cellular component biogenesis
C	BP	GO:0071840	0.0334248	1.69231	15.0889	22	74	cellular component organization or biogenesis
C	BP	GO:0006099	0.0349289	2.63768	4.07809	8	20	tricarboxylic acid cycle
C	BP	GO:0006576	0.0451005	2.07658	6.52495	11	32	cellular biogenic amine metabolic process
C	BP	GO:0044106	0.0451005	2.07658	6.52495	11	32	cellular amine metabolic process
C	BP	GO:0009225	0.047089	2.95946	2.85466	6	14	nucleotide-sugar metabolic process
C	BP	GO:0009226	0.047089	2.95946	2.85466	6	14	nucleotide-sugar biosynthetic process
C	BP	GO:0006023	0.0477199	1.91134	8.15618	13	40	aminoglycan biosynthetic process
C	BP	GO:0006024	0.0477199	1.91134	8.15618	13	40	glycosaminoglycan biosynthetic process
C	BP	GO:0009252	0.0477199	1.91134	8.15618	13	40	peptidoglycan biosynthetic process
C	BP	GO:0009273	0.0477199	1.91134	8.15618	13	40	peptidoglycan-based cell wall biogenesis
C	BP	GO:0042546	0.0477199	1.91134	8.15618	13	40	cell wall biogenesis
C	BP	GO:0044036	0.0477199	1.91134	8.15618	13	40	cell wall macromolecule metabolic process
C	BP	GO:0044038	0.0477199	1.91134	8.15618	13	40	cell wall macromolecule biosynthetic process
C	BP	GO:0070589	0.0477199	1.91134	8.15618	13	40	cellular component macromolecule biosynthetic process
C	BP	GO:0071554	0.0477199	1.91134	8.15618	13	40	cell wall organization or biogenesis
C	BP	GO:0006793	0.049479	1.38742	35.0716	44	172	phosphorus metabolic process
C	CC	GO:0009289	0.0354852	1.96003	8.63484	14	43	pilus
C	CC	GO:0042995	0.0354852	1.96003	8.63484	14	43	cell projection
C	CC	GO:0019866	0.0361259	1.2652	111.45	126	555	organelle inner membrane
C	CC	GO:0031090	0.0361259	1.2652	111.45	126	555	organelle membrane
C	CC	GO:0031967	0.0361259	1.2652	111.45	126	555	organelle envelope
C	CC	GO:0043226	0.0361259	1.2652	111.45	126	555	organelle
C	CC	GO:0043227	0.0361259	1.2652	111.45	126	555	membrane-bounded organelle
C	CC	GO:0043229	0.0361259	1.2652	111.45	126	555	intracellular organelle
C	CC	GO:0044422	0.0361259	1.2652	111.45	126	555	organelle part
C	CC	GO:0044446	0.0361259	1.2652	111.45	126	555	intracellular organelle part
C	CC	GO:0005622	0.0443532	1.3308	281.536	293	1402	intracellular
C	CC	GO:0044424	0.0443532	1.3308	281.536	293	1402	intracellular part
C	CC	GO:0030312	0.0455295	1.23572	145.587	160	725	external encapsulating structure
C	CC	GO:0071944	0.0455295	1.23572	145.587	160	725	cell periphery
C	CC	GO:0005618	0.0473276	1.23351	142.776	157	711	cell wall
C	CC	GO:0009274	0.0473276	1.23351	142.776	157	711	peptidoglycan-based cell wall

## Sheet: Beginning RegulonDB
Type	Category	GOID	Pvalue	OddsRatio	ExpCount	Count	Size	Term
A	BP	GO:0016052	0.006284	1.66155	28.4382	41	276	carbohydrate catabolic process
A	BP	GO:0006563	0.0170269	8.82888	0.618221	3	6	L-serine metabolic process
A	BP	GO:0006564	0.0170269	8.82888	0.618221	3	6	L-serine biosynthetic process
A	BP	GO:0005975	0.0207287	1.45627	40.3905	52	392	carbohydrate metabolic process
A	BP	GO:0009056	0.0231254	1.43028	44.3059	56	430	catabolic process
A	BP	GO:1901575	0.0231254	1.43028	44.3059	56	430	organic substance catabolic process
A	BP	GO:0006083	0.0295425	17.5851	0.309111	2	3	acetate metabolic process
A	BP	GO:0009255	0.0295425	17.5851	0.309111	2	3	Entner-Doudoroff pathway
A	BP	GO:0042867	0.0295425	17.5851	0.309111	2	3	pyruvate catabolic process
A	BP	GO:0045733	0.0295425	17.5851	0.309111	2	3	acetate catabolic process
A	CC	GO:0042597	0.00398562	2.09009	12.3785	22	115	periplasmic space
B	BP	GO:0043170	1.56634e-05	1.9267	68.9317	96	669	macromolecule metabolic process
B	BP	GO:0044260	7.43116e-05	1.82637	65.5315	90	636	cellular macromolecule metabolic process
B	BP	GO:0044267	0.00255904	1.74152	29.6746	44	288	cellular protein metabolic process
B	BP	GO:0090304	0.00366732	1.73818	26.7896	40	260	nucleic acid metabolic process
B	BP	GO:0044238	0.00404152	1.62932	133.021	149	1291	primary metabolic process
B	BP	GO:0019538	0.00727829	1.61217	32.1475	45	312	protein metabolic process
B	BP	GO:0010467	0.00778637	1.79872	17.8254	28	173	gene expression
B	BP	GO:0006457	0.0104238	2.06882	9.47939	17	92	protein folding
B	BP	GO:0044237	0.0232292	1.47562	141.367	153	1372	cellular metabolic process
B	BP	GO:0008610	0.0237807	2.11897	6.49132	12	63	lipid biosynthetic process
B	BP	GO:0006259	0.0266604	1.73557	12.8796	20	125	DNA metabolic process
B	BP	GO:0009987	0.0321158	1.43904	142.191	153	1380	cellular process
B	BP	GO:0006139	0.0343904	1.39882	41.5239	52	403	nucleobase-containing compound metabolic process
B	BP	GO:0046483	0.0362667	1.36445	51.9306	63	504	heterocycle metabolic process
B	BP	GO:0006725	0.0401457	1.3621	48.4273	59	470	cellular aromatic compound metabolic process
B	BP	GO:0006412	0.0422085	1.67981	11.8492	18	115	translation
B	BP	GO:0071704	0.0472216	1.41421	147.549	157	1432	organic substance metabolic process
B	BP	GO:1901360	0.049374	1.3313	52.7549	63	512	organic cyclic compound metabolic process
B	CC	GO:0005737	3.20405e-05	1.9205	88.2292	114	847	cytoplasm
C	BP	GO:1901135	2.77468e-06	2.23188	37.6182	63	184	carbohydrate derivative metabolic process
C	BP	GO:1901137	7.05996e-06	2.202	35.3693	59	173	carbohydrate derivative biosynthetic process
C	BP	GO:0000105	7.00682e-05	11.9348	2.45336	9	12	histidine biosynthetic process
C	BP	GO:0006547	7.00682e-05	11.9348	2.45336	9	12	histidine metabolic process
C	BP	GO:0052803	7.00682e-05	11.9348	2.45336	9	12	imidazole-containing compound metabolic process
C	BP	GO:0006579	7.07383e-05	Inf	1.22668	6	6	amino-acid betaine catabolic process
C	BP	GO:0009437	7.07383e-05	Inf	1.22668	6	6	carnitine metabolic process
C	BP	GO:0042413	7.07383e-05	Inf	1.22668	6	6	carnitine catabolic process
C	BP	GO:1901616	7.07383e-05	Inf	1.22668	6	6	organic hydroxy compound catabolic process
C	BP	GO:0072329	0.00102708	4.96935	3.68004	10	18	monocarboxylic acid catabolic process
C	BP	GO:0000271	0.00140354	2.18316	16.3557	28	80	polysaccharide biosynthetic process
C	BP	GO:0008152	0.00141577	1.97538	339.791	355	1662	metabolic process
C	BP	GO:0009242	0.00164995	3.45714	5.72451	13	28	colanic acid biosynthetic process
C	BP	GO:0046377	0.00164995	3.45714	5.72451	13	28	colanic acid metabolic process
C	BP	GO:0033692	0.00286042	2.14579	14.7202	25	72	cellular polysaccharide biosynthetic process
C	BP	GO:0034637	0.00286042	2.14579	14.7202	25	72	cellular carbohydrate biosynthetic process
C	BP	GO:0044264	0.00286042	2.14579	14.7202	25	72	cellular polysaccharide metabolic process
C	BP	GO:0006793	0.00295338	1.68572	35.1649	50	172	phosphorus metabolic process
C	BP	GO:0005976	0.00400889	1.95417	18.1958	29	89	polysaccharide metabolic process
C	BP	GO:0016051	0.00416801	1.87927	20.6491	32	101	carbohydrate biosynthetic process
C	BP	GO:0006754	0.00431772	5.53189	2.45336	7	12	ATP biosynthetic process
C	BP	GO:0006818	0.00431772	5.53189	2.45336	7	12	hydrogen transport
C	BP	GO:0009123	0.00431772	5.53189	2.45336	7	12	nucleoside monophosphate metabolic process
C	BP	GO:0009124	0.00431772	5.53189	2.45336	7	12	nucleoside monophosphate biosynthetic process
C	BP	GO:0009126	0.00431772	5.53189	2.45336	7	12	purine nucleoside monophosphate metabolic process
C	BP	GO:0009127	0.00431772	5.53189	2.45336	7	12	purine nucleoside monophosphate biosynthetic process
C	BP	GO:0009141	0.00431772	5.53189	2.45336	7	12	nucleoside triphosphate metabolic process
C	BP	GO:0009142	0.00431772	5.53189	2.45336	7	12	nucleoside triphosphate biosynthetic process
C	BP	GO:0009144	0.00431772	5.53189	2.45336	7	12	purine nucleoside triphosphate metabolic process
C	BP	GO:0009145	0.00431772	5.53189	2.45336	7	12	purine nucleoside triphosphate biosynthetic process
C	BP	GO:0009156	0.00431772	5.53189	2.45336	7	12	ribonucleoside monophosphate biosynthetic process
C	BP	GO:0009161	0.00431772	5.53189	2.45336	7	12	ribonucleoside monophosphate metabolic process
C	BP	GO:0009167	0.00431772	5.53189	2.45336	7	12	purine ribonucleoside monophosphate metabolic process
C	BP	GO:0009168	0.00431772	5.53189	2.45336	7	12	purine ribonucleoside monophosphate biosynthetic process
C	BP	GO:0009199	0.00431772	5.53189	2.45336	7	12	ribonucleoside triphosphate metabolic process
C	BP	GO:0009201	0.00431772	5.53189	2.45336	7	12	ribonucleoside triphosphate biosynthetic process
C	BP	GO:0009205	0.00431772	5.53189	2.45336	7	12	purine ribonucleoside triphosphate metabolic process
C	BP	GO:0009206	0.00431772	5.53189	2.45336	7	12	purine ribonucleoside triphosphate biosynthetic process
C	BP	GO:0015672	0.00431772	5.53189	2.45336	7	12	monovalent inorganic cation transport
C	BP	GO:0015985	0.00431772	5.53189	2.45336	7	12	energy coupled proton transport, down electrochemical gradient
C	BP	GO:0015986	0.00431772	5.53189	2.45336	7	12	ATP synthesis coupled proton transport
C	BP	GO:0015992	0.00431772	5.53189	2.45336	7	12	proton transport
C	BP	GO:0034220	0.00431772	5.53189	2.45336	7	12	ion transmembrane transport
C	BP	GO:0046034	0.00431772	5.53189	2.45336	7	12	ATP metabolic process
C	BP	GO:0055085	0.00431772	5.53189	2.45336	7	12	transmembrane transport
C	BP	GO:1902600	0.00431772	5.53189	2.45336	7	12	hydrogen ion transmembrane transport
C	BP	GO:0005975	0.00537852	1.42689	80.1432	99	392	carbohydrate metabolic process
C	BP	GO:0006576	0.0068651	2.7218	6.5423	13	32	cellular biogenic amine metabolic process
C	BP	GO:0044106	0.0068651	2.7218	6.5423	13	32	cellular amine metabolic process
C	BP	GO:0006577	0.00698317	5.91509	2.04447	6	10	amino-acid betaine metabolic process
C	BP	GO:0044262	0.00808077	1.80653	19.8313	30	97	cellular carbohydrate metabolic process
C	BP	GO:0006084	0.0084915	Inf	0.613341	3	3	acetyl-CoA metabolic process
C	BP	GO:0006085	0.0084915	Inf	0.613341	3	3	acetyl-CoA biosynthetic process
C	BP	GO:0006086	0.0084915	Inf	0.613341	3	3	acetyl-CoA biosynthetic process from pyruvate
C	BP	GO:0006637	0.0084915	Inf	0.613341	3	3	acyl-CoA metabolic process
C	BP	GO:0035383	0.0084915	Inf	0.613341	3	3	thioester metabolic process
C	BP	GO:0035384	0.0084915	Inf	0.613341	3	3	thioester biosynthetic process
C	BP	GO:0071616	0.0084915	Inf	0.613341	3	3	acyl-CoA biosynthetic process
C	BP	GO:0009311	0.00890844	2.90929	5.31562	11	26	oligosaccharide metabolic process
C	BP	GO:0009312	0.00890844	2.90929	5.31562	11	26	oligosaccharide biosynthetic process
C	BP	GO:0006113	0.00927705	2.58393	6.74675	13	33	fermentation
C	BP	GO:0009309	0.0107216	2.64658	6.13341	12	30	amine biosynthetic process
C	BP	GO:0042401	0.0107216	2.64658	6.13341	12	30	cellular biogenic amine biosynthetic process
C	BP	GO:0009061	0.0121372	1.60531	28.827	40	141	anaerobic respiration
C	BP	GO:0006643	0.0127492	4.72884	2.24892	6	11	membrane lipid metabolic process
C	BP	GO:0006664	0.0127492	4.72884	2.24892	6	11	glycolipid metabolic process
C	BP	GO:0009245	0.0127492	4.72884	2.24892	6	11	lipid A biosynthetic process
C	BP	GO:0009247	0.0127492	4.72884	2.24892	6	11	glycolipid biosynthetic process
C	BP	GO:0046467	0.0127492	4.72884	2.24892	6	11	membrane lipid biosynthetic process
C	BP	GO:0046487	0.0127492	4.72884	2.24892	6	11	glyoxylate metabolic process
C	BP	GO:0046493	0.0127492	4.72884	2.24892	6	11	lipid A metabolic process
C	BP	GO:1901269	0.0127492	4.72884	2.24892	6	11	lipooligosaccharide metabolic process
C	BP	GO:1901271	0.0127492	4.72884	2.24892	6	11	lipooligosaccharide biosynthetic process
C	BP	GO:0006595	0.0160527	2.96535	4.29338	9	21	polyamine metabolic process
C	BP	GO:0015980	0.0175051	1.48441	38.2316	50	187	energy derivation by oxidation of organic compounds
C	BP	GO:0071705	0.0181904	7.85523	1.22668	4	6	nitrogen compound transport
C	BP	GO:0045333	0.0256001	1.46801	34.5515	45	169	cellular respiration
C	BP	GO:0006596	0.0257207	2.86967	3.88449	8	19	polyamine biosynthetic process
C	BP	GO:0006811	0.0273697	2.05693	8.38232	14	41	ion transport
C	BP	GO:0006812	0.0273697	2.05693	8.38232	14	41	cation transport
C	BP	GO:0044711	0.0277266	1.30027	88.321	103	432	single-organism biosynthetic process
C	BP	GO:0015695	0.0287909	11.7594	0.817787	3	4	organic cation transport
C	BP	GO:0015846	0.0287909	11.7594	0.817787	3	4	polyamine transport
C	BP	GO:0015847	0.0287909	11.7594	0.817787	3	4	putrescine transport
C	BP	GO:0008653	0.0308469	2.1594	6.95119	12	34	lipopolysaccharide metabolic process
C	BP	GO:0009103	0.0308469	2.1594	6.95119	12	34	lipopolysaccharide biosynthetic process
C	BP	GO:0006536	0.0354105	3.93011	2.04447	5	10	glutamate metabolic process
C	BP	GO:0006537	0.0354105	3.93011	2.04447	5	10	glutamate biosynthetic process
C	BP	GO:0044270	0.0418235	1.7758	11.2446	17	55	cellular nitrogen compound catabolic process
C	BP	GO:0006772	0.0476436	2.94946	2.86226	6	14	thiamine metabolic process
C	BP	GO:0009228	0.0476436	2.94946	2.86226	6	14	thiamine biosynthetic process
C	BP	GO:0042723	0.0476436	2.94946	2.86226	6	14	thiamine-containing compound metabolic process
C	BP	GO:0042724	0.0476436	2.94946	2.86226	6	14	thiamine-containing compound biosynthetic process
C	BP	GO:0044723	0.0480664	1.40797	32.3026	41	158	single-organism carbohydrate metabolic process
C	CC	GO:0019866	0.00645392	1.38474	107.274	127	555	organelle inner membrane
C	CC	GO:0031090	0.00645392	1.38474	107.274	127	555	organelle membrane
C	CC	GO:0031967	0.00645392	1.38474	107.274	127	555	organelle envelope
C	CC	GO:0043226	0.00645392	1.38474	107.274	127	555	organelle
C	CC	GO:0043227	0.00645392	1.38474	107.274	127	555	membrane-bounded organelle
C	CC	GO:0043229	0.00645392	1.38474	107.274	127	555	intracellular organelle
C	CC	GO:0044422	0.00645392	1.38474	107.274	127	555	organelle part
C	CC	GO:0044446	0.00645392	1.38474	107.274	127	555	intracellular organelle part
C	CC	GO:0005622	0.0238793	1.40222	270.988	284	1402	intracellular
C	CC	GO:0044424	0.0238793	1.40222	270.988	284	1402	intracellular part
C	CC	GO:0031975	0.043944	1.24746	121.964	136	631	envelope
C	CC	GO:0016020	0.0485771	1.23956	123.317	137	638	membrane
C	MF	GO:0003824	0.00747736	5.18519	2.81481	7	16	catalytic activity
C	MF	GO:0015399	0.0175078	7.64444	1.23148	4	7	primary active transmembrane transporter activity
C	MF	GO:0015405	0.0175078	7.64444	1.23148	4	7	P-P-bond-hydrolysis-driven transmembrane transporter activity
C	MF	GO:0016462	0.0175078	7.64444	1.23148	4	7	pyrophosphatase activity
C	MF	GO:0016817	0.0175078	7.64444	1.23148	4	7	hydrolase activity, acting on acid anhydrides
C	MF	GO:0016818	0.0175078	7.64444	1.23148	4	7	hydrolase activity, acting on acid anhydrides, in phosphorus-containing anhydrides
C	MF	GO:0016820	0.0175078	7.64444	1.23148	4	7	hydrolase activity, acting on acid anhydrides, catalyzing transmembrane movement of substances
C	MF	GO:0016887	0.0175078	7.64444	1.23148	4	7	ATPase activity
C	MF	GO:0017111	0.0175078	7.64444	1.23148	4	7	nucleoside-triphosphatase activity
C	MF	GO:0042623	0.0175078	7.64444	1.23148	4	7	ATPase activity, coupled
C	MF	GO:0042625	0.0175078	7.64444	1.23148	4	7	ATPase activity, coupled to transmembrane movement of ions
C	MF	GO:0042626	0.0175078	7.64444	1.23148	4	7	ATPase activity, coupled to transmembrane movement of substances
C	MF	GO:0043492	0.0175078	7.64444	1.23148	4	7	ATPase activity, coupled to movement of substances
C	MF	GO:0016787	0.0244184	4.10256	2.63889	6	15	hydrolase activity

## Sheet: Ending Palsson
Type	Category	GOID	Pvalue	OddsRatio	ExpCount	Count	Size	Term
A	BP	GO:0044238	0.0127608	1.46109	155.424	170	1291	primary metabolic process
A	BP	GO:0071704	0.0167845	1.50361	172.399	185	1432	organic substance metabolic process
A	BP	GO:0008152	0.0173473	1.86992	200.089	209	1662	metabolic process
A	BP	GO:0006534	0.0261006	7.39269	0.722343	3	6	cysteine metabolic process
A	BP	GO:0019344	0.0261006	7.39269	0.722343	3	6	cysteine biosynthetic process
A	BP	GO:0016052	0.0342306	1.43206	33.2278	43	276	carbohydrate catabolic process
A	BP	GO:0005975	0.0377508	1.36381	47.1931	58	392	carbohydrate metabolic process
A	BP	GO:0008653	0.0436504	2.29475	4.09328	8	34	lipopolysaccharide metabolic process
A	BP	GO:0009103	0.0436504	2.29475	4.09328	8	34	lipopolysaccharide biosynthetic process
A	BP	GO:0031667	0.0443433	3.0914	2.04664	5	17	response to nutrient levels
A	BP	GO:0042594	0.0443433	3.0914	2.04664	5	17	response to starvation
A	MF	GO:0000064	0.00484597	Inf	0.148148	2	2	L-ornithine transmembrane transporter activity
A	MF	GO:0015101	0.00484597	Inf	0.148148	2	2	organic cation transmembrane transporter activity
A	MF	GO:0015203	0.00484597	Inf	0.148148	2	2	polyamine transmembrane transporter activity
A	MF	GO:0015489	0.00484597	Inf	0.148148	2	2	putrescine transmembrane transporter activity
A	MF	GO:0015496	0.00484597	Inf	0.148148	2	2	putrescine:ornithine antiporter activity
A	MF	GO:0008324	0.00829128	14.4	0.518519	3	7	cation transmembrane transporter activity
A	MF	GO:0005342	0.0139893	33	0.222222	2	3	organic acid transmembrane transporter activity
A	MF	GO:0008514	0.0139893	33	0.222222	2	3	organic anion transmembrane transporter activity
A	MF	GO:0015171	0.0139893	33	0.222222	2	3	amino acid transmembrane transporter activity
A	MF	GO:0015179	0.0139893	33	0.222222	2	3	L-amino acid transmembrane transporter activity
A	MF	GO:0046943	0.0139893	33	0.222222	2	3	carboxylic acid transmembrane transporter activity
A	MF	GO:0005215	0.0161025	7.33333	1.18519	4	16	transporter activity
A	MF	GO:0015075	0.0161025	7.33333	1.18519	4	16	ion transmembrane transporter activity
A	MF	GO:0022857	0.0161025	7.33333	1.18519	4	16	transmembrane transporter activity
A	MF	GO:0022891	0.0161025	7.33333	1.18519	4	16	substrate-specific transmembrane transporter activity
A	MF	GO:0022892	0.0161025	7.33333	1.18519	4	16	substrate-specific transporter activity
A	MF	GO:0008509	0.0269206	16.3333	0.296296	2	4	anion transmembrane transporter activity
A	MF	GO:0015297	0.0431676	10.7778	0.37037	2	5	antiporter activity
A	MF	GO:0015298	0.0431676	10.7778	0.37037	2	5	solute:cation antiporter activity
A	MF	GO:0015491	0.0431676	10.7778	0.37037	2	5	cation:cation antiporter activity
B	BP	GO:0016052	0.00211012	1.88797	22.0022	35	276	carbohydrate catabolic process
B	BP	GO:0006464	0.00537819	2.65374	5.34111	12	67	cellular protein modification process
B	BP	GO:0036211	0.00537819	2.65374	5.34111	12	67	protein modification process
B	BP	GO:0009056	0.0129561	1.55729	34.2787	46	430	catabolic process
B	BP	GO:1901575	0.0129561	1.55729	34.2787	46	430	organic substance catabolic process
B	BP	GO:0000255	0.0136811	8.81771	0.558026	3	7	allantoin metabolic process
B	BP	GO:0000256	0.0136811	8.81771	0.558026	3	7	allantoin catabolic process
B	BP	GO:0009442	0.0136811	8.81771	0.558026	3	7	allantoin assimilation pathway
B	BP	GO:0043605	0.0136811	8.81771	0.558026	3	7	cellular amide catabolic process
B	BP	GO:0005975	0.0284788	1.48326	31.2495	41	392	carbohydrate metabolic process
B	CC	GO:0016020	0.00251746	1.72339	45.7824	61	638	membrane
B	CC	GO:0030312	0.00329953	1.68992	52.0255	67	725	external encapsulating structure
B	CC	GO:0071944	0.00329953	1.68992	52.0255	67	725	cell periphery
B	CC	GO:0031975	0.00330459	1.69604	45.2801	60	631	envelope
B	CC	GO:0005618	0.00942824	1.57774	51.0208	64	711	cell wall
B	CC	GO:0009274	0.00942824	1.57774	51.0208	64	711	peptidoglycan-based cell wall
B	CC	GO:0019866	0.0178326	1.52479	39.8264	51	555	organelle inner membrane
B	CC	GO:0031090	0.0178326	1.52479	39.8264	51	555	organelle membrane
B	CC	GO:0031967	0.0178326	1.52479	39.8264	51	555	organelle envelope
B	CC	GO:0043226	0.0178326	1.52479	39.8264	51	555	organelle
B	CC	GO:0043227	0.0178326	1.52479	39.8264	51	555	membrane-bounded organelle
B	CC	GO:0043229	0.0178326	1.52479	39.8264	51	555	intracellular organelle
B	CC	GO:0044422	0.0178326	1.52479	39.8264	51	555	organelle part
B	CC	GO:0044446	0.0178326	1.52479	39.8264	51	555	intracellular organelle part
C	BP	GO:0033692	1.42841e-05	2.94017	16.7505	33	72	cellular polysaccharide biosynthetic process
C	BP	GO:0034637	1.42841e-05	2.94017	16.7505	33	72	cellular carbohydrate biosynthetic process
C	BP	GO:0044264	1.42841e-05	2.94017	16.7505	33	72	cellular polysaccharide metabolic process
C	BP	GO:0000271	2.73992e-05	2.70446	18.6117	35	80	polysaccharide biosynthetic process
C	BP	GO:1901135	3.09302e-05	1.99846	42.8069	66	184	carbohydrate derivative metabolic process
C	BP	GO:0009242	0.000103244	4.52946	6.5141	16	28	colanic acid biosynthetic process
C	BP	GO:0046377	0.000103244	4.52946	6.5141	16	28	colanic acid metabolic process
C	BP	GO:0005976	0.000157573	2.35403	20.7055	36	89	polysaccharide metabolic process
C	BP	GO:1901137	0.000227497	1.87352	40.2478	60	173	carbohydrate derivative biosynthetic process
C	BP	GO:0008653	0.000541547	3.3932	7.90998	17	34	lipopolysaccharide metabolic process
C	BP	GO:0009103	0.000541547	3.3932	7.90998	17	34	lipopolysaccharide biosynthetic process
C	BP	GO:0044262	0.0011266	2.03329	22.5667	36	97	cellular carbohydrate metabolic process
C	BP	GO:0016051	0.00127448	1.99247	23.4973	37	101	carbohydrate biosynthetic process
C	BP	GO:0000105	0.00162997	6.70309	2.79176	8	12	histidine biosynthetic process
C	BP	GO:0006547	0.00162997	6.70309	2.79176	8	12	histidine metabolic process
C	BP	GO:0052803	0.00162997	6.70309	2.79176	8	12	imidazole-containing compound metabolic process
C	BP	GO:0015695	0.00289807	Inf	0.930586	4	4	organic cation transport
C	BP	GO:0015846	0.00289807	Inf	0.930586	4	4	polyamine transport
C	BP	GO:0015847	0.00289807	Inf	0.930586	4	4	putrescine transport
C	BP	GO:0072329	0.00295021	4.19749	4.18764	10	18	monocarboxylic acid catabolic process
C	BP	GO:0009243	0.00338426	5.35867	3.0244	8	13	O antigen biosynthetic process
C	BP	GO:0046402	0.00338426	5.35867	3.0244	8	13	O antigen metabolic process
C	BP	GO:0006113	0.00382272	2.812	7.67733	15	33	fermentation
C	BP	GO:0009225	0.00631127	4.46239	3.25705	8	14	nucleotide-sugar metabolic process
C	BP	GO:0009226	0.00631127	4.46239	3.25705	8	14	nucleotide-sugar biosynthetic process
C	BP	GO:0006576	0.00781626	2.61821	7.44469	14	32	cellular biogenic amine metabolic process
C	BP	GO:0044106	0.00781626	2.61821	7.44469	14	32	cellular amine metabolic process
C	BP	GO:0001101	0.0135537	5.00355	2.32646	6	10	response to acid
C	BP	GO:0009269	0.0135537	5.00355	2.32646	6	10	response to desiccation
C	BP	GO:0009414	0.0135537	5.00355	2.32646	6	10	response to water deprivation
C	BP	GO:0009415	0.0135537	5.00355	2.32646	6	10	response to water
C	BP	GO:0010035	0.0135537	5.00355	2.32646	6	10	response to inorganic substance
C	BP	GO:1901700	0.0135537	5.00355	2.32646	6	10	response to oxygen-containing compound
C	BP	GO:0009100	0.0160841	3.89534	3.0244	7	13	glycoprotein metabolic process
C	BP	GO:0009101	0.0160841	3.89534	3.0244	7	13	glycoprotein biosynthetic process
C	BP	GO:0008152	0.0201785	1.53374	386.658	398	1662	metabolic process
C	BP	GO:0005975	0.0206169	1.31753	91.1974	107	392	carbohydrate metabolic process
C	BP	GO:0046487	0.0240542	4	2.55911	6	11	glyoxylate metabolic process
C	BP	GO:0071705	0.028949	6.64941	1.39588	4	6	nitrogen compound transport
C	BP	GO:0009309	0.0293019	2.23341	6.97939	12	30	amine biosynthetic process
C	BP	GO:0042401	0.0293019	2.23341	6.97939	12	30	cellular biogenic amine biosynthetic process
C	BP	GO:0044723	0.0297432	1.4454	36.7581	47	158	single-organism carbohydrate metabolic process
C	BP	GO:0000270	0.0331247	1.83411	11.865	18	51	peptidoglycan metabolic process
C	BP	GO:0006022	0.0331247	1.83411	11.865	18	51	aminoglycan metabolic process
C	BP	GO:0030203	0.0331247	1.83411	11.865	18	51	glycosaminoglycan metabolic process
C	BP	GO:0006595	0.0360511	2.50536	4.88557	9	21	polyamine metabolic process
C	BP	GO:0015980	0.0360622	1.38803	43.5049	54	187	energy derivation by oxidation of organic compounds
C	BP	GO:0009244	0.0378731	2.66983	4.18764	8	18	lipopolysaccharide core region biosynthetic process
C	BP	GO:0046401	0.0378731	2.66983	4.18764	8	18	lipopolysaccharide core region metabolic process
C	BP	GO:0008610	0.0418663	1.6826	14.6567	21	63	lipid biosynthetic process
C	CC	GO:0009289	0.00125589	2.78463	9.75463	19	43	pilus
C	CC	GO:0042995	0.00125589	2.78463	9.75463	19	43	cell projection
C	MF	GO:0005488	0.029595	Inf	0.351852	2	2	binding

## Sheet: Ending RegulonDB
Type	Category	GOID	Pvalue	OddsRatio	ExpCount	Count	Size	Term
A	BP	GO:0006534	0.0142059	9.50286	0.579176	3	6	cysteine metabolic process
A	BP	GO:0019344	0.0142059	9.50286	0.579176	3	6	cysteine biosynthetic process
A	BP	GO:0044238	0.0188088	1.48252	124.619	137	1291	primary metabolic process
A	BP	GO:0006520	0.0272548	1.53594	23.9393	33	248	cellular amino acid metabolic process
A	BP	GO:0006082	0.0322188	1.45631	31.372	41	325	organic acid metabolic process
A	BP	GO:0006308	0.0332396	2.87093	2.50976	6	26	DNA catabolic process
A	BP	GO:0044270	0.0338845	2.14418	5.30911	10	55	cellular nitrogen compound catabolic process
A	BP	GO:0071704	0.0368246	1.46771	138.23	148	1432	organic substance metabolic process
A	BP	GO:0009057	0.0407544	2.16479	4.72993	9	49	macromolecule catabolic process
A	BP	GO:0044248	0.0414746	1.65802	12.6453	19	131	cellular catabolic process
A	BP	GO:0019752	0.0430806	1.42255	31.0824	40	322	carboxylic acid metabolic process
A	BP	GO:0043436	0.0430806	1.42255	31.0824	40	322	oxoacid metabolic process
A	BP	GO:0006310	0.0448794	2.98049	2.02711	5	21	DNA recombination
A	CC	GO:0005737	0.00122326	1.66339	82.8374	102	847	cytoplasm
B	BP	GO:0090304	0.000358811	2.16316	19.3167	34	260	nucleic acid metabolic process
B	BP	GO:0043170	0.00060719	1.8136	49.7034	68	669	macromolecule metabolic process
B	BP	GO:0044260	0.000777962	1.79607	47.2516	65	636	cellular macromolecule metabolic process
B	BP	GO:0009451	0.00176332	3.55395	3.49187	10	47	RNA modification
B	BP	GO:0006644	0.0051185	3.94247	2.22885	7	30	phospholipid metabolic process
B	BP	GO:0008654	0.0051185	3.94247	2.22885	7	30	phospholipid biosynthetic process
B	BP	GO:0006643	0.00637848	7.30397	0.817245	4	11	membrane lipid metabolic process
B	BP	GO:0006664	0.00637848	7.30397	0.817245	4	11	glycolipid metabolic process
B	BP	GO:0009245	0.00637848	7.30397	0.817245	4	11	lipid A biosynthetic process
B	BP	GO:0009247	0.00637848	7.30397	0.817245	4	11	glycolipid biosynthetic process
B	BP	GO:0046467	0.00637848	7.30397	0.817245	4	11	membrane lipid biosynthetic process
B	BP	GO:0046493	0.00637848	7.30397	0.817245	4	11	lipid A metabolic process
B	BP	GO:1901269	0.00637848	7.30397	0.817245	4	11	lipooligosaccharide metabolic process
B	BP	GO:1901271	0.00637848	7.30397	0.817245	4	11	lipooligosaccharide biosynthetic process
B	BP	GO:0006259	0.00884795	2.09745	9.28688	17	125	DNA metabolic process
B	BP	GO:0006260	0.00959955	2.85709	3.71475	9	50	DNA replication
B	BP	GO:0006261	0.00959955	2.85709	3.71475	9	50	DNA-dependent DNA replication
B	BP	GO:0043412	0.0132947	2.03814	8.9154	16	120	macromolecule modification
B	BP	GO:0042867	0.0156437	25.2741	0.222885	2	3	pyruvate catabolic process
B	BP	GO:0044270	0.0177164	2.53889	4.08623	9	55	cellular nitrogen compound catabolic process
B	BP	GO:0016070	0.0212902	1.87354	10.1784	17	137	RNA metabolic process
B	BP	GO:0009059	0.025646	1.54026	25.7061	35	346	macromolecule biosynthetic process
B	BP	GO:0034645	0.0278263	1.53572	24.9631	34	336	cellular macromolecule biosynthetic process
B	BP	GO:0007049	0.0297679	12.6296	0.29718	2	4	cell cycle
B	BP	GO:0008610	0.0397092	2.15234	4.68059	9	63	lipid biosynthetic process
B	BP	GO:0046700	0.0496764	2.30296	3.41757	7	46	heterocycle catabolic process
B	BP	GO:1901361	0.0496764	2.30296	3.41757	7	46	organic cyclic compound catabolic process
C	BP	GO:0000105	0.00015353	10.5704	2.69414	9	12	histidine biosynthetic process
C	BP	GO:0006547	0.00015353	10.5704	2.69414	9	12	histidine metabolic process
C	BP	GO:0052803	0.00015353	10.5704	2.69414	9	12	imidazole-containing compound metabolic process
C	BP	GO:1901135	0.000286467	1.83622	41.3102	61	184	carbohydrate derivative metabolic process
C	BP	GO:1901137	0.000556661	1.80861	38.8406	57	173	carbohydrate derivative biosynthetic process
C	BP	GO:0009242	0.00116525	3.54	6.28633	14	28	colanic acid biosynthetic process
C	BP	GO:0046377	0.00116525	3.54	6.28633	14	28	colanic acid metabolic process
C	BP	GO:0000271	0.00132029	2.15625	17.961	30	80	polysaccharide biosynthetic process
C	BP	GO:0008152	0.00134915	1.91903	373.139	389	1662	metabolic process
C	BP	GO:0072329	0.00221539	4.39975	4.04121	10	18	monocarboxylic acid catabolic process
C	BP	GO:0033692	0.00229594	2.14729	16.1649	27	72	cellular polysaccharide biosynthetic process
C	BP	GO:0034637	0.00229594	2.14729	16.1649	27	72	cellular carbohydrate biosynthetic process
C	BP	GO:0044264	0.00229594	2.14729	16.1649	27	72	cellular polysaccharide metabolic process
C	BP	GO:0005976	0.00427794	1.91465	19.9816	31	89	polysaccharide metabolic process
C	BP	GO:0044262	0.00493986	1.84867	21.7777	33	97	cellular carbohydrate metabolic process
C	BP	GO:0006576	0.00558009	2.74556	7.18438	14	32	cellular biogenic amine metabolic process
C	BP	GO:0044106	0.00558009	2.74556	7.18438	14	32	cellular amine metabolic process
C	BP	GO:0005975	0.00642051	1.40025	88.0087	107	392	carbohydrate metabolic process
C	BP	GO:0006754	0.00751482	4.90172	2.69414	7	12	ATP biosynthetic process
C	BP	GO:0006818	0.00751482	4.90172	2.69414	7	12	hydrogen transport
C	BP	GO:0009123	0.00751482	4.90172	2.69414	7	12	nucleoside monophosphate metabolic process
C	BP	GO:0009124	0.00751482	4.90172	2.69414	7	12	nucleoside monophosphate biosynthetic process
C	BP	GO:0009126	0.00751482	4.90172	2.69414	7	12	purine nucleoside monophosphate metabolic process
C	BP	GO:0009127	0.00751482	4.90172	2.69414	7	12	purine nucleoside monophosphate biosynthetic process
C	BP	GO:0009141	0.00751482	4.90172	2.69414	7	12	nucleoside triphosphate metabolic process
C	BP	GO:0009142	0.00751482	4.90172	2.69414	7	12	nucleoside triphosphate biosynthetic process
C	BP	GO:0009144	0.00751482	4.90172	2.69414	7	12	purine nucleoside triphosphate metabolic process
C	BP	GO:0009145	0.00751482	4.90172	2.69414	7	12	purine nucleoside triphosphate biosynthetic process
C	BP	GO:0009156	0.00751482	4.90172	2.69414	7	12	ribonucleoside monophosphate biosynthetic process
C	BP	GO:0009161	0.00751482	4.90172	2.69414	7	12	ribonucleoside monophosphate metabolic process
C	BP	GO:0009167	0.00751482	4.90172	2.69414	7	12	purine ribonucleoside monophosphate metabolic process
C	BP	GO:0009168	0.00751482	4.90172	2.69414	7	12	purine ribonucleoside monophosphate biosynthetic process
C	BP	GO:0009199	0.00751482	4.90172	2.69414	7	12	ribonucleoside triphosphate metabolic process
C	BP	GO:0009201	0.00751482	4.90172	2.69414	7	12	ribonucleoside triphosphate biosynthetic process
C	BP	GO:0009205	0.00751482	4.90172	2.69414	7	12	purine ribonucleoside triphosphate metabolic process
C	BP	GO:0009206	0.00751482	4.90172	2.69414	7	12	purine ribonucleoside triphosphate biosynthetic process
C	BP	GO:0015672	0.00751482	4.90172	2.69414	7	12	monovalent inorganic cation transport
C	BP	GO:0015985	0.00751482	4.90172	2.69414	7	12	energy coupled proton transport, down electrochemical gradient
C	BP	GO:0015986	0.00751482	4.90172	2.69414	7	12	ATP synthesis coupled proton transport
C	BP	GO:0015992	0.00751482	4.90172	2.69414	7	12	proton transport
C	BP	GO:0034220	0.00751482	4.90172	2.69414	7	12	ion transmembrane transport
C	BP	GO:0046034	0.00751482	4.90172	2.69414	7	12	ATP metabolic process
C	BP	GO:0055085	0.00751482	4.90172	2.69414	7	12	transmembrane transport
C	BP	GO:1902600	0.00751482	4.90172	2.69414	7	12	hydrogen ion transmembrane transport
C	BP	GO:0006113	0.00775025	2.59921	7.40889	14	33	fermentation
C	BP	GO:0015980	0.0118045	1.5065	41.9837	55	187	energy derivation by oxidation of organic compounds
C	BP	GO:0009061	0.0132138	1.57533	31.6562	43	141	anaerobic respiration
C	BP	GO:0016051	0.0177037	1.65233	22.6757	32	101	carbohydrate biosynthetic process
C	BP	GO:0046487	0.0202422	4.19118	2.46963	6	11	glyoxylate metabolic process
C	BP	GO:0009225	0.0213717	3.49631	3.14317	7	14	nucleotide-sugar metabolic process
C	BP	GO:0009226	0.0213717	3.49631	3.14317	7	14	nucleotide-sugar biosynthetic process
C	BP	GO:0009309	0.0224145	2.34163	6.73536	12	30	amine biosynthetic process
C	BP	GO:0042401	0.0224145	2.34163	6.73536	12	30	cellular biogenic amine biosynthetic process
C	BP	GO:0045333	0.0226203	1.46553	37.9425	49	169	cellular respiration
C	BP	GO:0006579	0.0254935	6.96585	1.34707	4	6	amino-acid betaine catabolic process
C	BP	GO:0009437	0.0254935	6.96585	1.34707	4	6	carnitine metabolic process
C	BP	GO:0042413	0.0254935	6.96585	1.34707	4	6	carnitine catabolic process
C	BP	GO:1901616	0.0254935	6.96585	1.34707	4	6	organic hydroxy compound catabolic process
C	BP	GO:0008653	0.0264226	2.17516	7.63341	13	34	lipopolysaccharide metabolic process
C	BP	GO:0009103	0.0264226	2.17516	7.63341	13	34	lipopolysaccharide biosynthetic process
C	BP	GO:0006091	0.0277519	1.40782	44.6779	56	199	generation of precursor metabolites and energy
C	BP	GO:0006595	0.0290158	2.62593	4.71475	9	21	polyamine metabolic process
C	BP	GO:0015695	0.0374757	10.4307	0.898048	3	4	organic cation transport
C	BP	GO:0015846	0.0374757	10.4307	0.898048	3	4	polyamine transport
C	BP	GO:0015847	0.0374757	10.4307	0.898048	3	4	putrescine transport
C	BP	GO:0009100	0.0499288	2.9895	2.91866	6	13	glycoprotein metabolic process
C	BP	GO:0009101	0.0499288	2.9895	2.91866	6	13	glycoprotein biosynthetic process
C	CC	GO:0042597	0.0301409	1.54691	24.3576	33	115	periplasmic space
